# Supplementary material for: miR-27a expression during inflammatory organ injury associated with ARDS and a novel tissue-specific knockout model
Source: Genes Dis. 2025 Dec 6;13(5):101966. doi: 10.1016/j.gendis.2025.101966 (PMC13127179; doi:10.1016/j.gendis.2025.101966)
Supplement: Multimedia component 2 [file mmc2.xlsx]

## Sheet: Original TPM from GSE21630
	All values are given in tags per million (TPM)
miRNA	ProB	PreB	Immature	Mature	LPS+IL-4	LPS+a-d-dextran	B1	MZ	GC	PCs	HSCs	Mast Cells	Basophils	Neutrophils	DCs	Macrophages	NK Cells	CD4-CD8	CD4	CD8	CD8 ConA	Th1	Th2	Th17	Tfhs	iTReg	nTreg	ESCs	MEFs	Heart	Brain	Lung	Liver	Kidney	Pancreas	Skin	Muscle	S.Glands	Testes	Ovaries	Maximum
09-002_1201703_chr4_3p	0	0	11.2533	2.20761	2.51798	0	0.252108	1.70011	0.432228	17.3826	0	0.233891	178.752	1.93735	0	0	0	0.488068	7.59907	8.56867	0.531368	38.7559	14.7445	5.34883	6.83772	2.34413	10.5138	0	0	0	0	0	0.387143	0	2.51209	0.404131	0.313995	0	4.4577	0	178.752
09-002_1267742_chr5_3p	24.6343	11.2566	14.0667	20.8146	2.83273	2.73596	57.4807	11.9008	5.61897	0.755764	196.181	25.4941	18.0025	89.6023	513.514	523.781	28.9863	177.169	124.267	29.2929	9.29894	11.0327	7.9224	50.8139	7.53015	66.2216	12.94	1.24457	1150.57	40.4294	457.269	373.507	244.481	598.871	634.304	299.663	14.9147	340.438	184.995	3229.34	3229.34
09-002_138323_chr11_3p	14.7806	22.0442	25.5758	8.51508	76.169	50.4198	34.5388	9.77565	51.0029	74.0649	4.97773	9.35562	8.54665	3.87469	2.1546	22.6284	105.405	16.1063	13.8571	6.37668	45.432	36.2099	7.48227	75.5008	18.1762	14.4555	9.43545	149.349	56.6455	0	0.720108	0	0	4.57293	1.88407	9.29501	1.56997	21.7037	4.4577	0.809899	149.349
09-002_145561_chr11_5p	198.418	408.287	411.77	1259.6	3834.26	3247.19	543.041	931.237	384.683	472.353	1322.03	113.905	162.75	1239.42	656.436	101.495	776.232	634.245	1109.24	1110.54	1579.23	2993.54	1331.84	9005.58	351.926	11413	2590.43	8300.04	87.7091	6.60865	47.7072	56.8304	118.853	151.455	838.726	190.144	194.049	452.471	245.174	228.392	11413
09-002_1485019_chr7_3p	0	0.469026	0	0	6.92445	2.34511	0	0	135.287	8.31341	1.17123	0	0	0	0	0	0	0.244034	0	0.199271	1.32842	0.28289	0.440134	0	0.173107	0	0	0	0.304546	0	0.180027	0	0	0	0	0	0	0	0	0	135.287
09-002_1732259_chrX_5p	0	0	0	0	0	0	0	0	0	0	0	0	0	0	0.3591	1.33108	0	0	0	0	0	0	0	0	0	0	0	0.622286	0.913637	0	430.805	163.672	0.387143	0.182917	0	0	0	0.206702	0	0	430.805
09-002_286651_chr12_5p	0.447897	0.469026	0.255758	1.26149	21.0881	10.553	0.252108	0	2.16114	3.02306	2.63527	0.935562	0.545531	0.726505	0.718201	0	194.246	0	0.223502	0	44.3692	16.1247	2.6408	6.17173	0.605874	6.44635	0.539168	8.712	0.304546	0.194372	0	0	0	0	0	0.808262	0	0	0	0	194.246
09-002_482234_chr15_3p	16.7961	23.9203	438.113	94.9274	16.9964	3.12681	21.1771	17.0011	54.893	1.51153	3.51369	0.701672	4.54609	3.63252	2.1546	12.9781	0	1.22017	1.34101	0.398543	2.92252	2.54601	0.880267	1.64579	2.25039	1.36741	1.34792	3.11143	7.91819	0	3.60054	0.174863	0	0.548751	0	1.81859	0.313995	0.413404	2.22885	0	438.113
09-002_555243_chr16_5p	0.223949	0	0	0	0	0.390851	0.252108	0	0	0	0	0	0.181844	0	0	0	0.752892	0	0	0	0	4.24334	126.098	30.4472	0	70.9099	0.269584	34.2257	24.9727	0.583116	266.26	9.96718	0.387143	0.365834	0.314012	9.09295	0.941984	4.34074	0	5.93926	266.26
09-002_59874_chr10_3p	17.244	20.6371	25.32	199.947	40.2877	31.2681	140.172	238.016	24.637	42.3228	23.1318	28.0669	26.1855	25.1855	14.364	7.32095	122.721	12.2017	122.479	182.134	116.37	115.136	23.7672	40.9391	148.266	69.3471	185.474	34.2257	7.3091	7.58051	19.803	14.3388	16.8407	49.0218	72.5367	15.559	16.3277	34.3125	37.8905	21.0574	238.016
09-002_652527_chr17_5p	1.34369	1.8761	0.511515	0.630747	7.70634	2.73596	1.00843	0	2.16114	1.51153	2.04965	1.44109	0.181844	0.242168	0.718201	0	140.294	0.488068	0.447004	0	28.4198	13.004	3.98976	2.05724	0	2.37565	0	18.1467	0	0	0.180027	0	0	0.182917	0	0.202066	0	0	0	0	140.294
09-002_728965_chr19_5p	89.5794	39.6327	95.3976	180.709	42.491	199.725	198.913	183.187	139.177	118.655	170.707	10.0573	321.863	101.711	146.513	14.9747	326.002	112.5	50.9585	84.4911	181.462	923.352	587.138	168.9	134.158	249.454	103.52	4.356	2.43637	1.16623	1.44022	17.836	0.967858	2.92667	5.02419	11.5177	13.5018	18.1898	2.22885	29.1564	923.352
09-002_740116_chr19_3p	0.447897	0.234513	0	0	0.314748	0.781702	0	0	0.864456	107.319	0.585615	0	0	0	4.30921	0.332771	0.376446	0	0	0	0	0.28289	0.880267	0.205724	0.346214	0.195344	0.539168	0	0.304546	0.194372	0	0	0	0.182917	0	0	0	0	0	0	107.319
09-002_805763_chr1_5p	20.9453	13.5773	8.74073	81.3004	7.49341	15.9497	151.956	110.001	22.5898	12.9144	12.8015	56.9305	59.6677	63.3176	27.0904	29.9731	38.6953	6.61037	62.287	76.0351	10.6507	26.9895	23.6172	25.1424	20.5439	27.6089	45.9152	14.6511	8.38335	3.53287	157.551	26.7453	14.2839	28.6576	63.0784	27.0135	12.9566	28.1807	85.0882	25.3724	157.551
09-002_882506_chr2_5p+mmu-mir-669d_5p	0.671846	0.938052	0	0	3.46223	4.29936	0	1.70011	0.432228	0	0	0	0	5.56987	0.3591	1.66385	0	3.41648	2.90553	3.38761	1.85979	1.98023	0.440134	5.14311	1.81762	0.586032	6.47002	113.878	3.35	0	0	0	0	0	0	0.606197	1.72697	0.206702	4.4577	0.269966	113.878
09-002b_493060_chr1_5p	6.71846	3.28318	69.5661	22.0761	171.538	30.8772	34.5388	6.80045	26.7981	47.6131	28.988	2.5728	12.1835	40.9264	9.69571	0.998312	39.1504	65.1571	36.8778	34.0754	14.3469	126.169	29.2689	99.3649	32.2844	175.419	52.0297	136.903	1.82727	0.194372	5.58084	2.09835	7.5493	6.03626	12.8745	7.67849	5.02391	12.4021	0	1.34983	175.419
09-002c_1073496_chr3_3p	0	0	0	0	0	0	0.252108	0	0	0	4.39212	207.227	45.4609	0	0	7.32095	0.752892	0	0	0	0	0	0	0	0	0	0	0	0	0	0	0.174863	0	0	0.314012	1.61652	0.313995	0	2.22885	0	207.227
09-002c_1073496_chr3_5p	0.223949	0	0	0	0	0	0.252108	0	0	0	28.988	648.579	665.002	0	0	6.65541	3.01157	0	0	0	0	0	0.220067	0	0.0865535	0	0	0	0	0	0	0	0	0	0	0.202066	0	0	0	0	665.002
09-002c_1579301_chr9_3p	35.8318	33.7699	9.20728	17.3455	297.122	230.993	42.3542	14.876	91.2001	37.0324	78.7653	32.9786	51.8255	21.0686	45.6058	49.9156	1160.21	3.90455	11.3986	17.7351	647.472	513.445	133.801	104.302	407.667	115.253	24.8017	83.3863	40.8091	0	26.1039	6.46992	2.71	15.9138	18.5267	9.29501	2.82595	9.9217	120.358	13.2284	1160.21
09-002c_537447_chr16_5p	2.68738	0.469026	0.767273	1.57687	52.0957	15.2432	0	0	25.5015	3.77882	3.22088	3.47061	0.363687	0.484337	0	0	877.616	0.488068	0	0	117.441	89.9678	21.7581	16.4579	0.778981	12.8612	0.539168	5.50014	0.304546	0	0	0	0	0	0	0.808262	0	0.206702	2.22885	0	877.616
09-002c_856678_chr1_5p	2.23949	0	8.18425	71.9051	8.49819	0.781702	27.7319	127.509	2.59337	26.4517	5.56335	4.44392	32.9137	1.45301	3.2319	1.33108	11.2934	3.17244	66.8271	81.7013	1.5941	18.1049	7.9224	10.9034	6.3184	13.8694	63.3523	1.24457	0	0	3.78057	4.7213	2.51643	3.65834	4.08215	7.07229	10.5188	12.1954	20.0597	8.63892	127.509
09-002d_174661_chr5_5p	0	0.234513	2.30182	1.26149	35.2518	18.37	0.504217	0	6.05119	2.26729	2.34246	0	0.545531	0.484337	0	0.332771	1.12934	0	0	0	38.5242	4.80912	2.6408	12.7549	0.173107	4.68825	0.269584	10611.2	4.26364	0	0	0	0	0	0	3.23305	0.470992	1.24021	2.22885	0.269966	10611.2
09-002d_52859_chr14_3p	2.68738	11.2566	25.32	123.311	51.9334	24.2328	37.0599	187.012	207.902	0	13.762	2.80669	1.27291	2.90602	20.4687	10.9814	0.376446	0.244034	0.894008	0.797085	5.31368	0.848669	0.880267	1.85152	7.09739	0	0	0	0	0.194372	0.180027	1.04918	0	0	0.628024	1.21239	0.156997	1.03351	0	0	207.902
mmu-let-7a-1_5p+mmu-let-7a-2_5p	167963	142815	188165	180902	183414	145739	179872	203201	159132	120679	115145	115694	102771	95692.1	144117	119358	104321	128133	135285	116935	158214	82747.2	80086.6	100841	92883.1	97127.2	119288	4236.52	107297	21079.4	116099	152926	40991.6	106636	108477	80347.5	21944	115575	33965	123160	203201
mmu-let-7b_5p	34121.3	13838.4	51963.1	40591.7	9673.77	6336.48	17317.8	17697.3	6337.33	14383.7	34837.7	41620.8	38451.8	17143.6	22193.1	35314.3	9360.7	56294.5	56886.6	36747.2	10123.9	10958.6	13934.8	14370.5	27524.7	23129.7	31706.6	383.328	48331.7	11173.3	56485.8	98752.5	27704.4	93567.8	66517.8	65264.3	10487.3	109794	11311.4	88324.6	109794
mmu-let-7c-1_5p+mmu-let-7c-2_5p	62340.4	31698.3	71529.2	86014	17559.3	15806.6	44100.7	50308.9	16007.1	29680.4	72200.7	132707	66255.4	45048.1	58245.2	102454	20595.4	97061.1	92111.9	73652.6	28132	24766.7	34259.7	33650.9	49786.6	56332.3	60993.4	13703.4	131226	32275	184919	234070	44562.8	189690	192486	179646	22844.1	259104	63081.5	333425	333425
mmu-let-7d_3p	70.5438	64.2566	645.277	120.473	78.687	50.4198	96.8096	22.5265	60.5119	80.111	10.8339	2.5728	162.386	22.7638	6.46381	9.31758	13.1756	50.5151	44.7004	26.5031	32.4135	87.9787	24.4274	73.855	171.549	59.9706	94.624	3.73371	29.8455	5.05368	5.58084	6.29506	2.90358	10.975	0.314012	24.2479	9.41984	14.4691	2.22885	5.39933	645.277
mmu-let-7d_5p	33994.3	27787.9	38164.4	39633.9	32682.5	30823.7	28557.3	37610.3	33874.6	55684.7	30046.8	31289.9	61516.8	9739.04	66496.4	42075.2	40644.5	27086.8	22668.2	26056.7	41055.6	42501.3	51556.6	35529.8	30634	34979.7	39440.4	746.12	23252.7	8894.08	38074.8	44075.9	11904.3	25458	22147.6	15625.3	6113.79	23165.7	6802.46	32668.6	66496.4
mmu-let-7e_5p	795.242	231.23	230.438	156.741	232.599	682.035	579.597	176.812	233.835	139.816	2016.57	1314.7	582.264	981.75	22597.8	19462.8	536.435	470.01	1320	477.255	701.14	332.961	1424.27	3747.68	3809.74	2727.78	3141.46	2809	42628.8	1633.11	43057.1	17967	2521.08	15051	12115.2	9525.97	1233.84	7088.85	4321.74	43086.1	43086.1
mmu-let-7f-1_5p+mmu-let-7f-2_5p	288068	305012	302611	300355	484021	472415	403251	487063	453325	255922	364318	346743	179667	96455.9	368364	269501	399143	165813	273434	301002	490668	271075	263034	292393	207439	294947	242792	18486.9	250570	45268.5	223908	246955	77704.1	241656	251445	125765	38565.8	170777	93355.5	181484	490668
mmu-let-7g_5p	48920.5	53666.4	30632.6	25439.6	40668.6	43535	40441.4	14897.7	30311.3	36553.3	42271.8	36033.9	13919.4	70509.5	32817.5	25570.8	26168.6	30949.6	83542.4	65286.3	30928.8	51809.8	34494.6	38656.2	25399.3	78778.5	64452.5	2947.14	12950.2	3334.07	31544.9	18405.5	9075.61	24138.8	34750.4	19807.1	9970.11	35609.8	28241.8	13962.1	83542.4
mmu-let-7i_5p	33257.3	44463.9	15850.1	18381.9	19389.4	27807.9	14581.9	9005.08	20670.9	62828.2	46135.7	82430.5	27488.9	41745.5	31194.7	36400.1	57045.5	41792.1	39065.9	32285.9	27267.9	75452.9	91294.3	61382.8	37284.9	63816.3	27928.1	1324.22	22124	2158.11	16176.5	16719.5	1689.69	7408.87	23341.1	26914.1	7263.95	21456.5	9615.27	7337.42	91294.3
mmu-mir-100_5p	1.56764	0.234513	0	0	0	3.12681	0.252108	0.425028	0.432228	0.755764	1.46404	0	0	0.242168	5.74561	461.22	1.12934	0.488068	0.223502	0.199271	0.531368	0	0	1.64579	80.3216	0	0	4.97828	248.205	27.9896	166.165	85.1582	16.8407	36.9493	59.0342	97.5976	7.69287	100.457	918.287	410.349	918.287
mmu-mir-101a_3p	294.716	144.46	173.66	775.188	517.131	661.32	846.327	1068.95	356.156	129.236	1124.67	4254.94	1032.51	1782.36	1266.55	2226.9	382.093	72.7222	1381.91	1679.06	619.309	1096.48	563.811	238.023	376.94	280.905	1155.98	8417.66	449.814	274.065	2115.14	1681.48	367.98	4827	6232.51	2640.59	592.508	3173.08	4283.85	1171.92	8417.66
mmu-mir-101b_3p	1022.77	692.751	481.336	745.227	2608.63	3840.5	1006.16	1039.19	1071.93	2128.99	3311.36	2519.94	3495.76	2749.82	1304.25	1308.45	3435.82	875.107	3102.88	4201.64	2536.75	8396.45	14248.2	8825.99	5616.37	4450.52	3132.84	22330.7	1301.63	82.4138	1091.32	547.845	2305.05	604.907	1928.66	3399.15	897.868	2759.68	2219.94	519.685	22330.7
mmu-mir-103-1_3p+mmu-mir-103-2_3p	14895.3	17228	11006.2	18735.7	10345.8	13732.4	9120.07	11203.8	11705.3	9244.09	22869.4	23793.4	50583.9	47361.5	27933.6	16420.7	25982.2	10118.4	9599.43	14748.4	19175.4	34779.9	46566.3	36773.1	27270.5	20628.7	16751.9	63339	12082.2	1250.69	32248.3	14729.1	4436.61	15341.5	7129.98	14898	4782.17	10263.7	27790.1	14743.9	63339
mmu-mir-106a_5p	45.9095	42.6814	14.5782	7.88433	45.0089	54.7192	5.54638	11.0507	53.5963	3.77882	21.9606	0	2.36397	1.21084	0	0.332771	30.1157	51.2472	15.6451	25.1082	85.2846	52.3346	6.82207	4.11449	17.1376	10.5486	29.6543	617.307	0	0	0	0.349726	0	0.914585	0	3.23305	3.13995	4.54744	2.22885	0	617.307
mmu-mir-106b_3p	294.716	420.951	128.135	99.3426	135.342	186.827	40.8415	30.177	161.221	28.719	151.089	38.1242	40.5511	156.199	51.3514	44.924	88.8412	108.107	60.3456	65.9588	146.126	61.387	97.7097	75.7066	59.7219	51.3755	42.5943	327.322	36.2409	1.36061	7.56113	6.46992	1.54857	9.51169	16.9566	29.0974	16.7987	26.4579	95.8406	27.8065	420.951
mmu-mir-106b_5p	243.208	420.951	293.61	133.088	359.442	366.228	125.55	62.4792	224.326	108.074	250.351	65.2555	78.9202	490.391	92.6479	80.5305	129.874	155.45	120.468	243.908	269.404	574.549	387.538	430.375	224.174	292.039	198.684	2552.62	77.6591	2.13809	23.2235	14.8633	5.22644	27.6205	37.0534	123.664	53.3791	102.111	89.1541	30.7762	2552.62
mmu-mir-107_3p	5049.56	4725.93	5515.48	7463.93	4604.05	3139.91	5259.68	6124.58	5112.67	7485.5	9256.28	22907.1	51318.6	14278.6	7400.79	3682.68	8060.19	4570.28	4711.63	7248.92	2973.58	18413.5	22939.8	13454.7	10732.2	10196	7630.4	10359.5	2299.98	829.096	16888.1	4903.09	3296.39	19628.8	2400.28	6059.18	1676.7	6183.61	18525.4	6952.48	51318.6
mmu-mir-10a_5p	940.808	250.929	114.579	411.247	226.618	72.6983	143.45	101.157	23.7725	40.8113	1949.22	1649.86	3933.46	6436.11	287.999	362.387	36.5153	1.95227	76.2142	619.535	41.181	13.8616	2.20067	1.44007	170.164	81.2631	1518.84	41.6931	461.996	102.434	13.8621	5845.49	413.663	11301.7	532.564	2131.39	430.487	461.566	361.074	754.016	11301.7
mmu-mir-10b_5p	2.01554	0	0.767273	1.57687	0.629496	0.781702	1.51265	0.850057	0.864456	1.51153	0.585615	0.233891	1.27291	0.968673	0	44.2585	0	0	0	0.199271	0	0	0	0.617173	34.8811	0.390688	0.808753	3.11143	45.0728	2.13809	0.180027	6.29506	1.93572	408.088	72.8508	170.947	8.00686	26.0445	403.422	372.014	408.088
mmu-mir-1-1_3p+mmu-mir-1-2_3p	18113.9	105.296	3.06909	3.78448	22.6618	39.0851	37.5641	1.70011	62.6731	69.5303	37.7722	13.0979	2.36397	3.87469	13.6458	179.363	50.4438	2.92841	5.58755	61.7741	5.048	4.52623	7.48227	7.81753	9.8671	7.81376	21.8363	370.882	302.109	829824	5936.57	22491.9	129.887	1246.76	2249.9	207669	745064	4348.8	10446.6	14537.1	829824
mmu-mir-1198_5p	20.6033	14.0708	42.7115	52.352	9.75718	5.86277	28.9924	5.9504	24.637	9.06917	7.32019	1.40334	44.9154	103.648	3.591	1.99662	7.52892	46.3665	38.4424	40.2528	2.65684	10.7498	12.5438	11.7263	30.7265	12.3067	36.933	5.60057	0.304546	0.194372	3.06046	1.3989	1.355	3.84126	1.25605	9.29501	11.9318	17.5697	0	0.809899	103.648
mmu-mir-122_5p	139.072	59.3318	32.9927	25.5452	24.8651	5.86277	27.7319	10.6257	130.101	117.143	26.6455	18.0096	2.72766	2.66385	7.90021	22.6284	49.6909	123.481	103.928	34.0754	5.57936	1.98023	4.84147	2.46869	123.339	8.0091	23.993	41.6931	146.486	16.716	921.198	482.621	669796	824.407	28.2611	4.44544	8.47785	12.6088	2.22885	4.85939	669796
mmu-mir-1224_5p	0	0	0	0	0.314748	0.390851	0	0	0	2.26729	0.878423	0	0.181844	0	0	0	0	0	0	0	0.265684	0	0.220067	0.205724	0.778981	0	0	29.2474	0	0.777489	792.299	0.524588	0.387143	0.365834	18.5267	1.41446	0	0.620106	0	0.809899	792.299
mmu-mir-124-3_3p+mmu-mir-124-1_3p+mmu-mir-124-2_3p	0	0	0	0	0	0	0.756325	0	0	1.51153	0	0.467781	0	0	1.7955	0.332771	0	0.244034	0	0	0	0.565779	0.880267	0.205724	0	0.195344	1.34792	2467.98	0.304546	1.94372	8723.75	2.7978	5.80715	6.4021	0.314012	2.22272	0	2.06702	84.6964	0.539933	8723.75
mmu-mir-125a_5p	12.989	5.3938	3.32485	0.94612	0.944244	1.17255	3.27741	0	2.59337	4.53459	10.5411	16.3723	35.2777	13.5614	49.5559	162.392	5.64669	2.44034	153.993	56.5931	0.797052	7.07224	44.4535	60.8944	1090.57	103.142	132.905	164.283	67.6091	72.1121	1149.29	349.726	33.875	683.378	212.9	592.052	92.9424	356.148	271.92	355.276	1149.29
mmu-mir-125b-1_3p	0	0	0.255758	0	0.314748	8.98958	0	0	0	0	0.292808	0.233891	0	0.242168	7.90021	194.005	0	0	0	0	0	0	0	0.205724	39.1222	0	0	7.46743	744.005	1.55498	43.2065	9.09287	0.387143	2.92667	7.53628	16.5694	2.51196	6.40776	28.9751	23.4871	744.005
mmu-mir-125b-2_5p+mmu-mir-125b-1_5p	39.415	6.80088	7.67273	0.315373	0	22.6694	12.8575	0.425028	0.864456	0.755764	44.7996	11.9284	45.8246	11.1397	45.2467	2346.7	1.88223	3.66051	0.670506	2.7898	0.265684	0.565779	0	4.93738	2816.97	9.57185	1.88709	99.5657	1408.22	149.667	2012.16	339.933	37.1658	445.403	273.504	1468.61	117.12	807.585	737.75	889.539	2816.97
mmu-mir-126_3p	32.0247	3.75221	1.27879	0	2.83273	3.51766	0.504217	0.850057	1.29668	1.51153	32.2088	0	1.63659	1.93735	0	0.998312	1.12934	1.22017	0.670506	0.199271	2.39116	0.565779	1.76053	2.26297	0.432767	0.586032	0.808753	18.0463	0.609091	130.229	67.3301	883.582	41.8115	266.51	166.426	73.956	18.0547	44.2342	75.781	126.884	883.582
mmu-mir-126_5p	20.8272	5.62831	3.06909	0	6.92445	0.390851	0	0.850057	1.72891	0	39.2362	0	1.63659	1.93735	0	0	0.752892	1.70824	0	0.996357	2.12547	2.54601	1.3204	2.05724	0.346214	0.586032	0.808753	76.5411	0.304546	46.4549	40.8661	227.846	16.0664	123.835	77.8749	79.8159	18.3687	57.2565	17.8308	50.7537	227.846
mmu-mir-127_3p	37.6234	0.234513	0.255758	0.315373	8.49819	42.6028	7.05903	0	0	3.77882	17.2757	2.80669	0	6.78071	2.5137	880.178	320.732	0.244034	16.7627	3.78616	0.265684	0.28289	0	4.32021	759.074	10.3532	48.5252	16669.2	2280.44	18.271	8443.63	40.0436	22.0672	31.4617	486.09	4867.76	1918.98	864.635	258.547	221.372	16669.2
mmu-mir-127_5p	0.447897	0	0	0.315373	0	5.08107	0.756325	0.425028	0	0	0.585615	0	0	0.242168	0.3591	49.5828	8.65826	0	0.223502	0	0	0	0	0	19.9073	0.390688	0.808753	713.139	173.286	0.583116	303.526	1.22404	0.967858	0.914585	22.6089	118.612	63.7409	22.1171	24.5174	14.3082	713.139
mmu-mir-128-1_3p+mmu-mir-128-2_3p	8418.9	2446.44	1303.6	428.277	611.555	388.897	810.276	102.007	748.619	507.874	59.44	269.676	1188.71	742.488	29.4462	135.438	334.66	54135.8	1580.83	3302.72	453.788	812.742	325.479	1007.84	1199.54	706.754	607.643	838.841	74.3091	50.9255	27568.3	47.5627	31.5522	167.369	22.9229	1195.42	2560.63	2665.01	69.0944	22.4072	54135.8
mmu-mir-129-1_3p	0.0147414	0	0	0	1.27971	0	0	0	0	0	1.1905	0.233891	0.844776	0.0318812	0.3591	0.354675	5.64669	0	0	0	0	1.98023	0.220067	0	0.00567912	0	0	106.493	2.59674	0	84.5393	0	0.193572	0.731668	13.2298	0.202066	0	0	0.146714	7.95342	106.493
mmu-mir-129-1_5p+mmu-mir-129-2_5p	0.671846	3.51769	0.255758	0.315373	0.944244	5.47192	1.00843	0	1.72891	2.26729	4.39212	0	410.785	142.879	1.7955	42.9274	15.8107	0.732103	0	16.141	0.797052	1.41445	0.880267	6.37745	16.6183	0.195344	1.07834	991.301	251.859	1.74935	1995.42	1.57377	2.51643	12.4384	27.9471	7.47642	9.41984	21.7037	171.622	34.2857	1995.42
mmu-mir-129-2_3p	0.433156	0.703539	0	0	0.608777	5.86277	0	0	1.72891	0	9.05777	0	548.869	33.1452	1.7955	105.799	0.376446	0	0	2.19198	0.531368	0.28289	0.220067	0.617173	3.62957	0.195344	1.61751	59.6575	449.654	0.194372	1080.24	0.524588	0.774287	0.365834	12.8331	1.41446	2.19796	3.92734	115.754	20.1231	1080.24
mmu-mir-130a_3p	58.8985	49.0132	16.1127	2.52299	8.18344	12.5072	2.26897	1.70011	3.45783	5.29035	205.258	0.701672	0	5.3277	15.0822	143.757	0.376446	2.68438	0.447004	1.3949	5.57936	1.98023	4.40134	9.46332	80.8409	1.36741	1.07834	5072.25	669.391	49.1762	161.484	405.507	282.615	413.576	112.416	100.427	6.43689	22.7372	327.641	359.865	5072.25
mmu-mir-130b_3p	758.29	807.428	466.246	171.878	598.336	667.183	207.233	199.763	394.192	210.858	787.946	88.1767	189.117	182.837	251.729	55.2399	384.728	571.04	81.3547	212.822	396.666	702.981	398.541	466.377	233.867	393.423	107.025	5745.56	109.332	0.388744	15.1223	5.07102	1.355	3.29251	124.035	25.4603	49.6111	50.8487	49.0347	17.5478	5745.56
mmu-mir-132_3p	2.01554	4.69026	4.8594	2.52299	9.12769	3.90851	2.01687	0.850057	6.91565	5.29035	19.9109	19.6468	3.45503	4.84337	24.7779	53.2433	44.0442	4.88068	30.3963	8.76794	23.3802	24.8943	30.3692	42.9964	34.1021	15.0415	88.6932	11.2011	42.9409	1.94372	364.915	1.22404	1.93572	9.51169	2.19808	7.88056	4.70992	6.20106	13.3731	15.3881	364.915
mmu-mir-132_5p	0.223949	0.703539	0.255758	1.26149	1.57374	1.95426	0.504217	0	1.72891	1.51153	1.46404	1.40334	0.363687	0.242168	0.718201	7.65372	4.8938	0.732103	4.02304	0.996357	6.37642	4.80912	1.76053	7.81753	5.45287	3.71154	5.66127	1.86686	12.7909	0.194372	240.516	1.22404	0.193572	1.82917	0	1.01033	0.627989	0.620106	0	1.6198	240.516
mmu-mir-133a-1_3p+mmu-mir-133a-2_3p	77.9882	1.40708	0	0	0	0	0	0	0.465763	0	0.585615	0	0	0	0.3591	3.02075	0.752892	0	0	0.214732	0.265684	0	0	0.0478842	0.432767	0	0	0	0.937265	69.2283	2.53435	8.28639	0	0.365834	2.51209	742.293	225.222	2.3058	4.4577	10.6963	742.293
mmu-mir-133a-1_5p+mmu-mir-133a-2_5p	1.56764	0	0	0	0	0	0	0	0	0	0	0	0	0	0	0	0	0	0	0	0	0	0	0	0	0	0	0	0	130.618	2.52038	4.7213	0	0	0	65.8734	144.595	2.06702	4.4577	4.0495	144.595
mmu-mir-133b_3p	5.32071	0	0	0	0	0	0	0	0.398693	0	0	0	0	0	0	0.639723	0	0	0	0.183811	0	0	0	2.21508	0	0	0	0	0.890008	2.68937	0.166059	0.806479	0	0	0	200.949	76.3697	0.38133	0	1.99217	200.949
mmu-mir-134_5p	1.34369	0.234513	0	0.315373	9.12769	22.6694	2.52108	0	0	0	2.63527	0.701672	0	0.484337	1.7955	135.77	114.44	0	0.447004	0	0	0	0	0.822897	83.9569	0.97672	2.96543	13319.4	1615.61	1.36061	314.147	4.7213	2.71	3.29251	26.063	138.819	14.1298	36.793	40.1193	30.2362	13319.4
mmu-mir-135a-1_3p	5.37477	3.51769	0	0.315373	0	0	0	0	0	0	12.8835	0	19.821	319.178	4.66831	0	0	0	0.447004	28.4958	0	0	0	0	0.0865535	0	0.539168	0.622286	0	0	36.3655	0.349726	0.193572	0	0	9.49708	17.4267	21.2903	0	0.269966	319.178
mmu-mir-135a-2_3p	0	0	0	0	0	0.390851	0	0	0	0	0	0	0.363687	0	0.3591	1.33108	0	0	0	0	0	0	0	0	0	0	0	1.86686	40.5046	4.27619	223.414	0.349726	0	0.731668	3.14012	0	0	15.2959	49.0347	165.759	223.414
mmu-mir-135b_5p	0	0	0	0	0.314748	0.781702	0	0	0	0	0	0	0	0	0	0	0	0	0	0	0	0	0	0	0	0	0	113.878	0	0	5.40081	0.174863	0	0	0	0.404131	0	0	2.22885	0.269966	113.878
mmu-mir-136_3p	0	0	0	0	0.629496	0	0.252108	0	0	0.755764	0	0	0	0	0	11.9797	2.63512	0	0	0	0	0	0	0.205724	5.88564	0	0.269584	459.869	45.0728	0.388744	105.136	0	0	0.182917	6.90826	43.6462	19.4677	9.715	4.4577	2.15973	459.869
mmu-mir-136_5p	0	0	0	0	0.314748	1.5634	0	0	0	0	0	0	0	0	0	7.98649	2.63512	0	0	0	0	0.28289	0	0	0.778981	0	0.269584	74.6743	45.0728	0.194372	199.65	0.874314	0.774287	0.548751	15.0726	6.06197	4.55292	2.06702	6.68656	2.15973	199.65
mmu-mir-137_3p	0	0	0	0	0	0	0	0	0	0	0	0	0	0	0	0	0	0	0	0	0	0	0	0	0	0	0	1.24457	0	0	115.397	0	0.387143	0	0	0	0	0.620106	0	0	115.397
mmu-mir-138-2_5p+mmu-mir-138-1_5p	2.91133	2.57964	3.06909	1.26149	3.77697	6.25362	1.51265	1.70011	3.45783	6.80188	14.3476	1.87112	1.09106	2.66385	119.221	17.6368	3.01157	0.976137	2.45852	0.996357	5.048	8.2038	7.04214	8.64042	4.24112	2.34413	1.88709	123.213	9.74546	0.971861	3650.77	5.24588	4.83929	7.68252	42.0776	19.1962	2.04096	4.75415	24.5174	38.8752	3650.77
mmu-mir-139_3p	1959.1	1277.16	519.955	83.5739	16.6816	18.37	92.0195	1.70011	31.5527	26.4517	12.0051	0.233891	2.18212	1295.84	7.54111	1.99662	33.5037	1.95227	81.3547	191.5	23.3802	58.5581	3.08094	4.11449	233.435	62.7054	44.751	10.5789	0.609091	3.4987	217.473	1.57377	5.42001	17.743	16.3286	24.2479	41.9183	84.5411	2.22885	3.77953	1959.1
mmu-mir-139_5p	847.646	1035.84	1028.15	206.885	29.901	19.5426	127.567	8.50057	37.1716	26.4517	54.755	2.33891	8.91034	3092.25	24.0597	24.2923	24.8454	1.22017	132.984	690.874	36.6644	177.938	4.84147	5.14311	167.481	120.918	140.184	23.0246	1.21818	5.83116	228.274	5.42075	8.51715	35.8518	42.0776	145.487	279.298	313.567	4.4577	15.3881	3092.25
mmu-mir-140_3p	36547.1	93394.1	61939.7	72842.7	18567	24217.1	45699.2	33863.3	38034.3	27998.8	51017.1	30413.5	60143	106926	26319.9	65423.7	58223	25543.3	39892	44157.1	14983.8	34227.1	31193.4	26023.3	51985.5	31827	55026.4	48250.2	36750.4	2188.82	6164.84	9466.9	2014.11	10645.4	7021.31	11477.1	12141.1	15860.7	15555.2	7410.31	106926
mmu-mir-142_3p	70.5438	175.65	263.175	122.049	348.741	292.357	160.341	437.354	152.144	18.8941	360.153	67.8283	62.5542	637.629	162.313	66.8869	315.838	87.6083	201.152	306.081	200.06	443.288	306.113	282.871	202.795	122.481	187.091	6.84514	2.13182	0.583116	0.360054	6.1202	0.967858	1.64625	4.71018	27.0768	63.4269	65.9379	2.22885	0.809899	637.629
mmu-mir-142_5p	1766.51	4679.24	14396.3	17730.6	8151.02	4260.67	18916.4	4816	10121.1	14802.4	6575	1970.76	14517.1	10245.9	3540.73	2508.76	9240.24	6812.7	22246.1	17491.2	8919.28	12268.4	15497.5	7964.21	7380.59	6134.39	30069.4	372.127	27.4091	28.5727	36.3655	231.868	18.3893	218.403	460.027	1123.28	2422.63	3128.85	209.512	474.871	30069.4
mmu-mir-143_3p	14.1088	3.04867	2.55758	1.57687	0.944244	69.5715	1.26054	1.70011	2.16114	3.02306	16.1044	1.63723	0	0	101.625	4890.06	4.8938	0.488068	1.34101	2.19198	1.32842	0	0.220067	0.205724	808.929	0	1.61751	613.574	5230.27	342.095	346.552	2220.06	81.6872	2223.91	1506.63	2169.17	179.762	2135.65	5543.15	6800.45	6800.45
mmu-mir-143_5p	0.223949	0.234513	0	0.315373	0	3.51766	0	0	0	0	0	0	0	0	3.95011	117.801	0	0	0	0	0	0	0	0	393.386	0	0.269584	79.0303	257.95	23.3247	12.0618	118.382	12.195	96.9461	48.3578	359.07	60.13	331.137	149.333	208.144	393.386
mmu-mir-145_5p	1.56764	0.234513	0.255758	0.94612	0.314748	14.4615	0	0.850057	0	0	2.63527	0.233891	0.363687	0	6.46381	473.865	0	0	0	0.398543	0	0	0	0.205724	42.9305	0	0.269584	72.8074	1218.18	13.2173	25.7439	184.131	7.74287	75.1789	133.769	150.943	14.9147	47.7482	300.895	834.736	1218.18
mmu-mir-146a_5p	295.836	339.575	441.694	894.714	1760.38	1348.44	1072.97	575.913	2592.07	135.282	235.71	30.8736	16.0022	338.551	401.833	251.907	474.698	1.22017	771.082	216.608	597.258	82.038	9.90301	1047.34	2826.84	79.8957	1958.26	16.8017	18.8818	10.3017	35.1053	260.546	50.5222	106.092	132.827	143.669	48.8262	94.4628	95.8406	71.0012	2826.84
mmu-mir-147_3p	0.895794	0.938052	0.255758	0.315373	3.14748	1.5634	0	0.425028	4.32228	0.755764	69.3954	3.27447	4.54609	247.254	527.519	17.9696	818.393	0	1.11751	20.1264	12.7528	1103.27	91.7679	128.578	0.173107	23.6366	0.539168	3.73371	0.304546	0.194372	0.180027	0.174863	0	0	0	8.08262	14.9147	15.2959	33.4328	0.539933	1103.27
mmu-mir-148a_3p	266.275	217.394	41.6885	6.30747	454.181	573.379	77.9015	2.55017	808.267	12450.5	1050.3	112.969	456.973	1165.07	43.8103	373.701	1308.15	228.66	63.6981	124.545	132.576	518.254	290.268	202.021	273.769	151.978	50.4122	990.679	118.468	14.5779	60.129	52.6337	209.251	24.328	30552.1	840.795	114.294	6327.15	702.088	218.673	30552.1
mmu-mir-148b_3p	166.842	209.889	115.858	84.8354	147.302	141.879	84.2042	19.1263	176.781	323.467	272.604	305.929	498.797	448.98	106.294	206.318	410.326	95.1733	111.751	145.468	118.495	205.378	162.409	132.898	86.2073	125.802	67.396	340.39	78.8773	5.44242	63.9096	39.8687	10.2593	61.826	98.5997	108.509	47.7272	124.435	149.333	31.5861	498.797
mmu-mir-150_3p	219.246	37.9911	1568.05	1940.18	253.372	183.7	1342.48	249.492	445.195	365.79	12.0051	2.10501	476.067	32.9349	3.95011	0.665541	86.2061	386.794	1348.16	628.103	278.968	866.491	222.047	213.953	1733.58	1254.3	1375.15	18.6686	0.609091	3.4987	15.6623	24.1311	1.16143	4.75584	13.5025	47.4854	98.7513	161.641	0	9.98876	1940.18
mmu-mir-150_5p	88.4597	14.3053	853.719	1412.24	317.895	66.8356	947.675	121.558	181.536	93.7148	31.6232	0.935562	366.233	36.3252	1.4364	1.66385	68.5132	71.7461	1814.61	1217.55	136.296	350.783	71.7418	78.5867	1917.25	331.108	1375.15	3.73371	0.609091	0.777489	1.44022	2.27322	0	0.365834	3.76814	74.9663	139.1	155.233	0	2.4297	1917.25
mmu-mir-151_3p	126.083	32.8318	44.2461	272.167	238.264	264.997	211.267	297.945	645.317	27.2075	124.443	9.35562	18.1844	11.6241	295.54	331.439	31.245	39.2895	146.394	63.9661	45.9633	18.1049	123.898	130.841	104.989	125.997	63.3523	1127.58	894.146	41.4013	213.512	262.294	53.6194	199.197	271.934	300.067	33.2834	181.071	318.726	431.946	1127.58
mmu-mir-152_3p	113.542	24.8584	11.7649	3.46911	120.863	153.995	85.7168	3.40023	79.9622	2058.7	1325.25	2439.95	298.042	130.529	1112.85	5874.73	3886.8	0.244034	3.57603	21.322	53.6682	155.023	165.71	213.748	836.539	11.3299	9.70503	5267.65	5438.58	318.77	424.684	1863.69	343.203	3087.46	44424.8	8117.78	395.947	16151.7	4098.86	2945.87	44424.8
mmu-mir-154_3p	0	0	0	0	0	0.390851	0	0	0	0	0	0	0	0	0	24.625	1.88223	0	0	0	0	0	0	0	11.9444	0	0.269584	527.698	50.25	0	25.0238	0	0.193572	0	0.942036	5.65783	0.627989	1.65362	2.22885	1.6198	527.698
mmu-mir-155_3p	0.447897	0	1.7903	1.89224	119.289	105.53	0.756325	2.55017	5.18674	0	14.3476	0.233891	0	2.42168	12.9276	0.998312	24.8454	0.244034	0.670506	0.996357	12.4871	8.48669	6.602	14.195	4.84699	0.195344	19.4101	0	4.87273	0	0	0	0	0.182917	0	0.404131	0	0.206702	0	0	119.289
mmu-mir-155_5p	102.568	46.6681	54.9879	149.802	3350.49	3417.99	63.2792	131.759	672.547	136.793	250.936	50.5204	90.1945	27.8494	439.539	19.6335	1614.2	83.7037	143.041	84.2918	566.97	470.163	312.495	3000.28	637.12	91.2256	836.789	30.492	50.8591	1.94372	0.360054	1.92349	0.193572	2.74376	4.39617	9.29501	12.2458	18.1898	2.22885	0.809899	3417.99
mmu-mir-15a_5p	112.422	226.071	91.5613	60.8671	110.791	79.3428	67.565	31.0271	176.349	120.922	173.342	97.0646	204.938	652.644	113.117	171.044	223.232	193.031	93.8709	193.492	95.9119	343.428	213.905	123.64	205.738	115.058	162.29	261.36	31.3682	2.72121	26.1039	23.2568	11.2272	51.3997	90.1214	136.192	64.3689	100.664	84.6964	11.0686	652.644
mmu-mir-15b_3p	72.7833	90.2875	23.5297	24.5991	31.16	121.555	20.6729	29.327	144.364	19.6499	4.09931	0.935562	15.4567	75.5565	5.38651	8.98481	13.9285	55.6398	51.8525	50.8142	85.5503	65.3475	16.7251	45.6708	40.3339	35.3573	83.0319	69.0737	51.4682	0	0	2.09835	0.387143	1.28042	0.942036	12.1239	13.0308	13.6423	0	0.269966	144.364
mmu-mir-15b_5p	400.644	1111.36	328.649	596.371	416.726	237.638	174.963	133.459	666.928	671.874	1132.58	93.3223	492.069	2561.66	276.148	300.159	705.46	1217.49	1496.35	1583.41	1155.73	3361.86	1306.1	771.878	1062.27	1507.08	10943.8	1276.93	98.0637	1.55498	6.48097	10.8415	1.16143	19.3892	85.4112	331.185	331.421	445.443	240.716	39.4151	10943.8
mmu-mir-16-1_3p	128.547	102.013	24.0412	20.4993	89.0736	122.336	14.8744	15.7261	200.986	16.6268	54.1694	27.1313	8.36481	58.1204	159.8	63.5592	71.5247	14.398	15.6451	18.5322	132.311	39.6045	37.4114	15.8408	15.5796	12.3067	6.7396	138.77	28.3227	0.971861	4.50068	3.84698	5.61358	11.5238	18.2127	10.7095	6.90788	8.06138	37.8905	2.96963	200.986
mmu-mir-16-1_5p+mmu-mir-16-2_5p	1399.45	2724.81	1097.71	718.736	1136.87	564.389	794.141	276.693	1474.33	1805.52	1707.36	464.974	2215.4	6439.98	744.056	470.538	997.205	3060.92	3513.68	5179.66	1266.78	4179.69	2899.6	2105.18	3462.92	3895.35	9799.92	4006.27	213.486	44.1225	409.021	318.25	152.922	463.695	189.035	1273.82	885.308	1362.99	760.039	128.504	9799.92
mmu-mir-17_3p	337.043	242.721	226.09	351.011	643.345	1079.14	225.385	274.993	337.138	151.909	389.141	68.0622	102.56	225.217	184.578	81.8616	253.725	156.67	128.961	178.149	455.648	575.963	422.528	246.458	161.249	276.021	232.112	1339.16	159.277	3.88744	10.9816	26.9289	10.84	31.4617	36.7394	85.2716	34.8534	62.8374	104.756	61.5523	1339.16
mmu-mir-17_5p	397.957	302.991	151.153	127.095	576.303	675	76.3888	152.16	317.255	99.7609	582.687	33.4463	139.656	221.342	144.717	59.5659	196.881	132.999	83.1428	147.66	400.917	363.23	344.405	217.862	100.142	136.741	142.61	1402.01	140.091	1.55498	8.10122	9.61745	10.2593	18.2917	29.8311	110.732	30.4575	47.7482	173.85	37.5253	1402.01
mmu-mir-181a-1_3p	172.888	253.509	122.252	104.389	19.5144	70.3532	244.041	59.504	46.6806	730.824	53.8766	20.5824	11.638	79.9155	71.461	70.8801	14.3049	2409.35	170.756	199.072	25.5057	17.5392	17.1652	53.8998	72.3587	100.993	78.9882	1.24457	18.8818	0.971861	63.3695	15.2131	0	16.8284	16.9566	79.2097	92.4714	131.256	40.1193	14.8482	2409.35
mmu-mir-181a-2_3p	57.7787	159.938	134.529	50.1444	3.77697	8.20787	1.00843	11.4758	22.4759	6.04611	21.0822	0	0.545531	52.0662	1.7955	7.65372	0	70.0378	35.7603	19.7279	3.98526	0	0	3.90876	17.6569	112.713	15.9055	0	11.5727	4.8593	5.76086	2.27322	0.193572	5.67043	17.5847	6.66816	9.57684	12.8155	8.91541	27.8065	159.938
mmu-mir-181a-2_5p+mmu-mir-181a-1_5p	22136.2	18864.5	23038.1	14048.9	1511.73	3275.33	17462.8	9530.84	3084.81	13749.6	3677.96	2091.45	685.914	2665.06	3436.95	2509.09	560.528	104086	4764.62	9517.8	1311.68	435.084	265.18	4362.38	3138.17	9138.78	3927.84	110.145	1266.91	255.211	9551.51	2601.96	104.142	1918.98	2374.24	3531.9	4224.17	5488.15	1495.56	1970.21	104086
mmu-mir-181b-1_3p	181.846	170.96	11.5091	4.7306	6.29496	48.0747	46.3879	8.9256	21.6114	48.3689	43.0427	13.7995	2.72766	10.6554	59.6107	49.9156	6.39958	246.475	8.94008	20.7242	5.84505	3.67756	2.86087	11.5206	8.48224	16.4089	3.23501	0.622286	16.75	0.194372	5.76086	3.67212	0.193572	5.3046	5.3382	14.1446	10.5188	14.6758	6.68656	4.31946	246.475
mmu-mir-181b-1_5p+mmu-mir-181b-2_5p	11272.9	10511.1	7198.81	1848.72	878.776	2291.95	2424.78	1253.83	2187.94	10156.7	1438.27	692.082	430.242	437.356	1796.22	1114.12	594.032	27311.8	524.783	2258.14	382.319	198.588	161.309	1403.45	1451.76	1884.87	690.136	36.0926	1067.43	116.623	4730.75	1006.69	55.9422	892.635	813.919	1403.55	1083.91	1472.13	247.403	428.437	27311.8
mmu-mir-181c_3p	84.8765	91.4601	40.6655	10.4073	1.25899	5.08107	2.52108	6.80045	2.59337	1.51153	39.529	6.08115	1.81844	37.2939	5.02741	2.99494	14.3049	63.937	16.9862	35.4703	19.3949	52.0517	11.6635	29.83	11.7713	218.004	23.1842	254.515	5.17728	3.4987	52.7479	13.4644	0.580715	8.23127	8.79233	35.7656	7.69287	14.8825	8.91541	19.7075	254.515
mmu-mir-181c_5p	257.093	267.345	172.125	29.9605	7.55395	10.553	3.27741	17.0011	9.50902	4.53459	28.988	3.27447	14.1838	98.3203	1.4364	7.32095	27.857	207.429	37.5483	72.3355	47.2918	127.583	19.3659	116.646	54.8749	594.432	43.4031	843.197	15.8364	6.80303	153.923	27.6283	2.12929	14.9992	11.9325	99.2142	19.1537	46.7147	17.8308	15.1181	843.197
mmu-mir-181d_5p	5045.56	2733.01	2500.8	315.058	251.798	228.257	45.3795	226.54	128.372	61.2169	1244.14	118.583	333.501	711.975	88.6978	69.8818	1091.32	2632.64	377.942	1064.31	1278.74	2716.59	667.243	1687.76	592.891	5395.2	671.265	6616.76	427.278	83.9688	2528.48	371.758	31.165	284.985	223.262	1491.65	200.8	495.671	316.497	355.276	6616.76
mmu-mir-182_5p	1.34369	0.469026	1.02303	0.315373	87.8146	36.74	6.0506	0.425028	185.858	13.6038	409.931	3.74225	44.9154	0.242168	3.591	74.2078	5347.41	5.61279	10.9516	4.78251	51.8084	208.49	829.432	636.923	61.7126	34.9666	3.50459	2486.65	6.09091	0	1.26019	14.1639	2.71	14.0846	792.88	95.7791	0.627989	113.066	55.7213	26.1867	5347.41
mmu-mir-183_3p	0	0	0	0	4.40647	1.95426	0	0	0.432228	3.02306	5.85615	0	7.45559	0	0	1.99662	103.523	0	1.56451	1.59417	4.78231	41.8677	45.5538	90.5187	16.0124	5.27429	0.808753	457.38	1.21818	0	0	0.524588	0	0.365834	4.39617	9.29501	0	6.82117	0	0.269966	457.38
mmu-mir-183_5p	0	0.703539	0	0.315373	9.75718	17.1975	2.52108	0	13.8313	8.31341	33.9657	0.935562	57.4626	0.242168	0.3591	13.3108	835.71	2.19631	4.02304	2.7898	32.4135	113.156	309.414	190.706	22.9367	14.0648	3.23501	916.627	7.91819	0	0.360054	7.16938	0.774287	4.75584	86.0393	39.2007	0	47.3348	11.1443	3.50956	916.627
mmu-mir-1839_5p	4816.24	3015.37	2919.73	5744.21	3597.25	5813.13	7122.56	7370.42	3067.96	17907.8	4914.48	11635.6	10094.1	6190.55	8320.36	6488.03	10848.8	966.864	6317.73	8922.57	3298.47	8362.22	10036.4	4608.23	6432.14	4583.55	7733.56	6150.67	2901.71	229.554	6534.98	2836.1	1314.93	2956.31	10156.4	2598.97	1277.33	3332.86	6962.93	3277.66	17907.8
mmu-mir-184_3p	2.91133	14.0708	5.88243	2.52299	4.72122	3.51766	4.03373	0.425028	6.05119	12.0922	31.916	1.87112	0.363687	11.3819	165.186	59.2332	6.39958	1.22017	2.45852	1.79344	2.65684	1.13156	1.9806	0.411449	1.38486	0	1.34792	77.1634	4.56818	0	29.7045	3.84698	1.93572	4.39001	154.18	16.7714	0.941984	8.26808	2991.12	15.658	2991.12
mmu-mir-185_5p	1984.63	2971.75	2378.04	1403.73	1318.79	997.452	2256.62	396.977	1805.85	3041.2	2750.93	4019.88	2076.29	4874.61	3901.27	1808.28	4381.08	2035	1993.86	1899.85	1913.99	4714.92	3922.03	4091.65	6252.97	2781.31	2055.58	5852.6	847.551	709.264	7110.89	1362.88	821.712	5094.42	1269.24	894.342	589.996	1638.11	599.561	411.159	7110.89
mmu-mir-186_5p	116.901	149.385	110.487	113.534	282.644	224.349	148.744	98.6066	172.891	233.531	568.925	272.482	265.674	233.935	536.137	253.571	703.577	106.887	180.813	184.924	253.197	524.194	1277.27	259.418	183.407	339.312	179.543	1139.4	174.505	9.32986	120.978	37.0709	13.9372	57.2531	108.02	130.13	52.4371	81.2339	133.731	86.3892	1277.27
mmu-mir-187_3p	0	0	0.255758	0	0	0.390851	0.756325	0.425028	0.432228	9.06917	0	0.233891	0	0	9.33661	0.665541	0.376446	0.976137	2.01152	1.3949	0.265684	1.13156	0.6602	3.29159	5.36632	2.14878	4.85252	29.8697	0.609091	0.777489	81.7323	11.5409	3.29072	177.43	4.08215	25.4603	0.627989	14.6758	0	1.6198	177.43
mmu-mir-187_5p	0.223949	0	0.511515	0.315373	0.314748	0.390851	0	0.425028	1.29668	6.04611	0	0	0	0	12.5685	0.332771	0	0.488068	0.670506	0.597814	0	0	0.220067	0.205724	1.03864	0.781376	0.539168	6.84514	1.52273	1.16623	81.0122	10.142	4.83929	110.299	1.57006	3.03098	0	4.75415	2.22885	5.66929	110.299
mmu-mir-18a_5p	23.0667	28.1416	14.5782	4.09985	29.5863	28.923	5.04217	2.9752	19.018	15.871	58.2687	3.74225	23.276	40.4421	5.74561	3.99325	43.6677	19.0347	7.15207	15.3439	37.9928	96.1825	57.2174	40.1162	15.32	22.6599	9.97461	296.208	9.13637	0	0	0.349726	0	1.28042	1.88407	11.1136	5.18091	7.02787	20.0597	0.269966	296.208
mmu-mir-18b_5p	1.56764	2.81416	0.511515	0	2.83273	2.34511	0.504217	0	1.29668	0.755764	3.8065	0	0.545531	0	0	0	8.65826	2.44034	0.894008	0.797085	7.17347	7.35513	0	0.205724	1.1252	0.97672	0.539168	184.197	0.304546	0	0	0	0	0.182917	0	0.202066	0	0.206702	0	0	184.197
mmu-mir-191_5p	45737.5	48109.2	49920.3	35278	37583.4	27918.9	22301.7	20644.1	32360.1	12408.9	17404.8	3594.43	12690.3	20047.2	16824.2	7670.69	23012.5	10719.2	7051.04	9605.68	17950.4	17830.5	11172.6	16582.6	16153	10611.9	13928.6	12180.6	3371.02	510.616	3761.12	2097.65	1759.57	2955.21	2150.98	3085.34	2172.21	4532.98	13520.2	3783.58	49920.3
mmu-mir-192_5p	901.169	2442.45	1470.61	2350.79	1119.24	2260.68	2412.93	2253.93	2579.11	3643.54	2244.37	993.801	949.952	10046.4	3532.47	1070.19	1019.79	1913.72	2142.04	4567.5	1611.11	1276.4	1280.35	2096.13	2388.44	4692.94	1749.06	4870.63	840.241	291.558	1178.46	1002.14	66638.6	90887.7	12200	1632.29	1111.07	2459.75	5373.76	1217.55	90887.7
mmu-mir-193_3p	1.56764	0.234513	1.02303	0.315373	6.6097	3.90851	0.756325	0.425028	0	0	17.2757	44.6731	0.727375	25.1855	26.2143	41.2636	39.5268	0	0.223502	0.597814	1.5941	29.7034	31.4696	1.02862	30.2072	1.17206	2.15667	87.7423	107.809	0.971861	3.42051	23.6065	26.3257	72.0693	123.721	51.5267	6.90788	51.4688	6.68656	19.4376	123.721
mmu-mir-1934_3p	55.0914	44.323	40.6655	62.4439	15.7374	56.2826	18.656	15.7261	126.211	55.1708	16.1044	6.08115	22.9123	13.3193	7.90021	2.99494	22.2103	14.6421	9.83409	14.9454	31.8821	24.8943	33.4502	18.7209	37.4777	10.7439	31.5413	42.3154	9.44092	0.388744	1.26019	0.524588	0.387143	1.46334	1.57006	3.23305	2.35496	2.06702	4.4577	1.88976	126.211
mmu-mir-193b_3p	0	0	0	0	0	0	0	0	0	0	484.597	3.27447	11.638	0	2.8728	42.5946	0	0	0.223502	0	0.265684	0.565779	0	1.02862	5.79908	0	1.34792	19.2909	18.2727	0.777489	7.56113	1.22404	0	1.64625	2.19808	29.7036	3.61094	10.9552	4.4577	17.5478	484.597
mmu-mir-194-1_5p+mmu-mir-194-2_5p	6.71846	20.1681	26.5988	10.0919	14.1637	10.1621	16.8913	2.12514	17.7214	27.2075	14.0548	7.71839	2.36397	66.8385	21.546	12.9781	6.02313	11.9577	8.94008	15.1446	7.70484	5.09201	4.84147	9.66904	13.1561	13.6741	5.66127	27.3806	9.44092	2.33247	13.502	8.918	360.43	377.907	46.4738	8.89088	4.86692	8.47478	22.2885	8.36896	377.907
mmu-mir-1948_3p	2.91133	0.703539	0	0	3.14748	5.86277	0	0	2.59337	3.02306	13.762	0	0	61.0264	27.2916	15.6402	11.6698	0	10.0576	5.97814	33.4762	92.5049	117.296	70.152	78.5906	3.51619	16.1751	3.73371	0	0.194372	0	0.349726	106.464	10.0604	1.25605	5.2537	3.13995	13.4356	6.68656	4.31946	117.296
mmu-mir-195_5p	2.23949	1.64159	1.27879	6.30747	1.57374	3.12681	11.8491	0.425028	0.432228	14.3595	1.46404	0	0.545531	0.242168	1.7955	6.32264	0.752892	0.244034	6.03456	12.7534	1.5941	0.848669	0.440134	1.02862	10.9923	9.96254	9.43545	283.14	0.304546	28.5727	90.9136	289.048	18.7765	142.127	47.1018	315.02	23.3926	137.664	84.6964	83.9595	315.02
mmu-mir-1964_3p	42.7742	42.9159	50.3843	106.912	37.455	73.48	85.7168	32.3022	128.804	86.1571	10.2483	0	0.181844	78.4625	15.8004	5.32433	38.021	50.7591	95.6589	72.3355	48.6202	67.0448	82.525	53.8998	125.156	67.9797	90.8499	6.84514	0	2.52684	0	7.69396	1.74215	11.3409	2.19808	17.5797	13.9728	17.363	2.22885	2.4297	128.804
mmu-mir-1968_5p	0	0	0	0	1.57374	0	0.252108	0	1.29668	0	14.6404	3.74225	0.545531	0	0	0.998312	6.02313	0.488068	0.223502	0	1.06274	3.11179	0.440134	0	4.93355	0.390688	0.269584	435.6	0	0.583116	5.58084	3.32239	4.64572	39.3272	6.28024	1.21239	0.941984	3.30723	2.22885	1.34983	435.6
mmu-mir-196a-1_5p+mmu-mir-196a-2_5p	2.68738	0	0.511515	0	0	5.47192	0	0	0	0.755764	4.39212	0	0.181844	0.242168	6.10471	199.662	0	0	0.223502	0	0.265684	0	0	0.617173	0.605874	37.506	0	302.431	345.659	0	0.540081	0.174863	3.09715	1244.39	0.314012	162.259	51.0241	0	24.5174	52.6434	1244.39
mmu-mir-196b_5p	57.1069	4.22123	0.255758	0	0	3.12681	0	0	0	0	368.938	1.40334	641.545	28.3337	3.95011	62.8936	1.50578	0	0	3.98543	1.32842	0	0	0	1.73107	0.195344	0.539168	30.492	160.8	0.583116	0.720108	0.699451	1.74215	1041.71	0.942036	108.913	31.0855	2.27372	24.5174	58.5827	1041.71
mmu-mir-1981_5p	485.968	491.305	343.227	775.818	332.688	351.375	211.015	314.521	325.036	992.318	653.547	361.595	1286.91	221.1	660.386	271.874	1279.54	157.402	243.617	244.506	343.795	649.232	1466.53	557.719	916.082	191.046	350.729	743.631	223.841	14.7723	620.193	117.683	80.1387	377.175	164.228	154.176	49.2972	136.63	1849.95	246.479	1849.95
mmu-mir-199a-1_3p+mmu-mir-199a-2_3p+mmu-mir-199b_3p	257.765	67.3052	16.3685	5.67672	13.5342	1440.29	210.51	10.6257	23.7725	111.097	139.376	34.3819	9.81956	92.7505	1608.77	40928.5	44.7971	9.76137	13.8571	24.3111	8.50189	17.5392	7.04214	8758.92	42636	20.9018	27.7672	3343.54	132808	1914.76	368.335	13517.8	695.503	7549.35	11537.4	45393.8	3513.76	7384.02	35490	39348.4	132808
mmu-mir-199a-1_5p+mmu-mir-199a-2_5p	0.223949	0.234513	0	0	0	2.34511	0	0	0	0.755764	0	0.233891	0.181844	0.484337	2.5137	97.5018	0	0	0.223502	0.199271	0	0	0	140.921	590.122	0.195344	0.808753	24.8914	209.832	6.21991	0.360054	13.2896	2.12929	19.938	5.65221	476.268	39.5633	67.1782	35.6616	34.2857	590.122
mmu-mir-199b_5p	0.223949	0	0	0	0	0	1.26054	0	0	0	0	0	0	0.726505	0	28.6183	0	0	0	0.199271	0	0	0	0	42.3247	0	0	3.11143	27.4091	4.47056	0.360054	30.601	0.193572	9.14585	8.47832	194.791	16.1707	35.346	15.602	19.9775	194.791
mmu-mir-19b-2_3p+mmu-mir-19b-1_3p	83.7568	91.4601	28.9006	14.5072	205.53	107.093	28.9924	14.451	73.0466	23.4287	580.052	14.2673	10.5469	126.17	35.91	43.5929	89.9706	40.7537	30.1728	38.6586	82.6277	147.951	55.0167	88.6672	23.3694	56.6497	38.0114	693.226	25.8864	0.388744	1.44022	4.37157	1.355	4.75584	91.3775	20.2066	9.10584	18.1898	53.4924	4.31946	693.226
mmu-mir-200a_3p	5.37477	5.62831	6.39394	6.93821	1.57374	2.34511	93.2801	10.2007	1.72891	18.1383	6.14896	20.3485	33.6411	18.8891	6.46381	4.65879	8.65826	5.12472	21.9032	62.7705	5.84505	88.8273	10.5632	3.49731	1.90418	11.3299	21.5667	2320.5	0	0.388744	8.82132	382.95	27.1	1439.19	1600.2	966.479	6.12289	3369.24	80.2387	88.009	3369.24
mmu-mir-200a_5p	0.223949	0.234513	0	0.315373	0	0	3.52952	0.850057	0	0	0.292808	0.467781	1.45475	1.21084	0.718201	0.665541	0.752892	0	0.670506	0.996357	0.265684	8.76958	1.54047	0.205724	0.173107	0.781376	1.07834	378.972	0	0	0	4.02184	0.193572	25.7913	65.9425	88.9088	0.156997	138.284	2.22885	11.3386	378.972
mmu-mir-200b_3p	11.1974	7.97344	14.3224	8.51508	1.25899	0.781702	108.154	22.5265	1.72891	17.3826	13.1763	13.5657	90.5582	27.365	15.8004	5.6571	10.9169	20.9869	37.1013	70.1435	7.97052	70.4395	16.2849	3.08587	3.7218	7.61841	28.5759	1634.12	0.304546	0.777489	3.42051	215.781	18.5829	1006.41	1940.91	812.101	7.84987	3083.99	64.6367	149.291	3083.99
mmu-mir-200b_5p	2.46343	0.234513	2.30182	2.20761	0	0.390851	15.3786	2.12514	0	4.53459	0.585615	1.16945	10.3651	0.968673	1.0773	0	1.50578	0.732103	1.34101	5.77887	2.65684	9.90114	1.76053	0.205724	0.605874	0.781376	2.96543	99.5657	0	0	0.540081	23.6065	1.54857	125.664	85.4112	32.1284	0.627989	215.384	2.22885	14.0383	215.384
mmu-mir-200c_3p	20.1554	12.4292	89.5152	99.9734	30.2158	37.1309	14.6223	9.77565	56.1897	6.04611	5.27054	4.44392	33.4592	118.905	9.33661	2.32939	2.63512	13.6659	13.4101	24.5104	19.9263	14.1445	10.3431	11.932	26.0526	12.6974	23.7234	817.683	0.304546	0.777489	0.900135	190.775	3.87143	129.322	1246.31	334.823	9.73383	1292.3	53.4924	149.561	1292.3
mmu-mir-202_3p	0	0	0	0	0	0	0	0.850057	0	0	0	0	0	0	0	0	0	0	0	0	0	0	0	0	0	0	0	0	0	0	0.180027	0	0	0	0.628024	0	0	0	198.368	39.6851	198.368
mmu-mir-202_5p	0	0	0	0	0	0	0.504217	0.850057	0	0	0	0	0	0.484337	0	0	0.376446	0	0.223502	0	0.265684	0	0	0.205724	0	0	0	0	0	0	0	0	0	0	2.51209	0	0	0	267.462	17.0079	267.462
mmu-mir-203_3p	104.136	95.9158	81.0752	53.9288	7.55395	15.634	571.782	114.758	15.128	17.3826	33.3801	4.9117	0.363687	65.3854	1.0773	4.99156	4.51735	1.22017	143.488	127.534	14.0813	10.184	14.7445	2.26297	71.4932	31.8411	161.211	129.435	0.913637	5.24805	30.2445	111.562	115.175	292.119	231.741	13187.2	18.9967	270.986	748.894	142.812	13187.2
mmu-mir-204_3p	0	0	0	0	0	0	0	0	0	0	0	0	0	0	0	0	0	0	0	0	0	0	0	0	0.0865535	0	0	0	0.609091	1.16623	101.895	0	0.193572	6.95085	1.25605	0.202066	0.156997	6.40776	33.4328	8.09899	101.895
mmu-mir-205_5p	0	0	0	0	0	0.390851	0	0	0	0	0	0	0.363687	0	0	0.332771	0	0	0	0.199271	0	0	0	0	0.432767	0	0	112.011	0	0	0	0.524588	0	3.84126	1.88407	1651.28	0.784987	49.4018	11.1443	2.96963	1651.28
mmu-mir-206_3p	879.894	3.51769	0	0.630747	0	14.8523	0.756325	0.425028	0.864456	3.02306	0	0	0.181844	0.242168	2.1546	103.824	1.12934	0.732103	0.447004	2.19198	0	0	0.440134	1061.95	123.858	1.17206	0.539168	10.5789	920.946	3.10995	124.579	0.699451	0.774287	3.84126	24.1789	14464.5	20123.6	265.405	2.22885	9.71879	20123.6
mmu-mir-20a_5p	178.263	132.969	64.451	33.7449	307.194	284.149	36.3036	17.4262	144.364	50.6362	188.568	13.3318	80.1931	144.332	35.1918	20.6318	68.1367	92.2449	69.9561	126.537	144.798	216.693	235.471	143.801	49.7682	91.421	94.0849	996.279	33.8046	0.777489	3.96059	2.7978	2.51643	7.13377	15.3866	55.7701	22.1366	28.5249	91.3829	6.74916	996.279
mmu-mir-20b_5p	76.1425	89.8185	52.6861	10.4073	85.9262	133.671	8.57168	18.7012	107.193	4.53459	36.601	0.467781	2.18212	2.17951	0	0	50.4438	90.2927	31.9608	49.0208	144.798	76.0973	5.2816	3.08587	22.8501	16.7996	46.6381	1315.51	0.609091	0	0.540081	0	0	3.47542	0.314012	4.84957	8.63485	8.68148	0	0.809899	1315.51
mmu-mir-21_3p	7.8382	3.04867	1.7903	18.9224	114.253	434.627	15.8828	20.8264	79.9622	156.443	260.599	104.783	60.554	262.026	567.02	296.499	303.415	1.22017	28.3848	38.0608	311.913	900.438	774.195	443.542	195.092	21.4878	101.633	127.569	590.819	1.16623	4.50068	10.142	53.6194	38.0468	10.9904	26.6726	17.2697	34.3125	11.1443	4.85939	900.438
mmu-mir-21_5p	5650.67	1985.86	1512.55	2604.98	30062.5	37450.6	11858.4	2316.4	16460.5	26138.9	34512.4	21143	54143.4	54109.1	43677.4	89891.3	74444.8	1382.7	16591.2	15052.6	28559.2	87004.1	83459	81013.6	96465	8051.88	35631.2	11268.3	36174.8	206.423	1110.05	2913.39	5650.94	5773.78	3050.31	6751.82	4894.55	9321.23	2300.18	1597.39	96465
mmu-mir-210_3p	28.8894	45.0265	21.7394	28.699	141.951	352.157	67.0608	26.3518	74.3432	23.4287	1853.18	331.657	835.754	149.176	1969.67	216.634	1462.49	26.8438	2.68202	19.9271	99.6315	2755.63	1546.41	1892.25	68.3772	226.404	10.7834	1573.14	194.909	9.32986	41.4062	19.4098	6.58144	27.0717	14.1305	94.1625	11.7748	68.2117	51.2636	48.8639	2755.63
mmu-mir-212_3p	0	0	0	0.315373	4.40647	1.5634	0.252108	0	1.29668	0.755764	12.2979	0.935562	0.363687	2.42168	3.2319	7.98649	20.7045	0	0.670506	0.597814	28.9596	14.4274	9.24281	16.4579	8.65535	1.56275	16.9838	5.60057	24.9727	0	43.3865	0	0.193572	1.46334	0.314012	2.22272	0.156997	0.826808	0	5.39933	43.3865
mmu-mir-212_5p	5.82266	1.64159	2.81334	4.09985	9.12769	19.1517	1.76476	1.27509	12.9668	6.04611	29.5736	31.5752	3.63687	6.78071	46.324	56.571	77.1714	2.68438	21.0092	6.9745	126.731	19.2365	35.4308	58.8372	30.3803	17.3856	35.0459	11.2011	212.268	4.47056	1074.94	5.94534	5.42001	17.1942	2.82611	4.84957	1.41298	4.96085	6.68656	35.9055	1074.94
mmu-mir-214_3p	0.447897	0	0	0	0	14.0706	0	0	0.432228	0.755764	0.585615	0	0.363687	0	3.2319	131.112	0	0	0	0	0	0.28289	0	59.8658	404.897	0.195344	0	14.9349	874.351	2.33247	0.720108	15.2131	3.48429	23.5963	4.71018	161.248	7.22188	13.6423	15.602	68.8414	874.351
mmu-mir-216a_3p	0	0	0	0	0	0	0	0	0	0	0	0	0	0	0	0	0	0	0	0	0	0	0	0	0	0	0	0	0	0	1.08016	0	0	0	99.8558	0	0	0	2.22885	0	99.8558
mmu-mir-216a_5p	0	0	0	0	0	0	0	0	0	0	0	0	0	0	0	0.332771	0	0	0	0	0	0	0	0	0	0	0	0	0	0	0.540081	0	0	0	103.31	0	0	0	0	0	103.31
mmu-mir-216b_5p	0	0	0	0	0	0	0	0.425028	0	0	0	0	0.181844	0	0	0	0	0	0	0	0	0	0	0	0.519321	0	0	0	0	0	3.06046	0	0	0	3119.39	0	0	0	4.4577	1.34983	3119.39
mmu-mir-217_5p	0	0	0.255758	1.26149	0	0	0	0.850057	0	0.755764	2.04965	0	0	0	0	0.665541	0.752892	0	0	0	0	0.28289	0	0	5.27976	0	0	0	0	0.194372	31.6848	0.524588	0	0.365834	16175.7	0.404131	0.156997	0	55.7213	4.0495	16175.7
mmu-mir-219-1_3p	98.9853	70.1194	72.3794	57.3979	90.6474	105.53	46.8921	43.3529	133.991	35.5209	9.95546	4.9117	26.3673	32.6927	1.4364	0.998312	9.0347	33.6767	58.781	64.5639	61.1073	55.4464	82.525	28.1842	81.3603	26.3714	62.5435	66.5846	17.0546	1.94372	8.46127	2.27322	3.29072	6.76793	10.9904	10.5074	8.63485	15.2959	4.4577	1.6198	133.991
mmu-mir-219-1_5p+mmu-mir-219-2_5p	2.91133	2.11062	1.7903	0.315373	5.35071	3.51766	3.78162	0.850057	2.16114	0	5.85615	2.80669	0.727375	14.2879	0.718201	2.32939	9.0347	2.68438	4.47004	3.18834	6.11073	9.90114	11.0033	10.4919	3.11593	10.3532	2.69584	29.8697	0	0.194372	155.003	0.174863	1.355	2.37792	4.08215	2.02066	2.04096	5.37425	2.22885	0	155.003
mmu-mir-219-2_3p	0	0	0	0	0	0	0	0	0	0	0	0	0	0	0	0	0	0	0	0	0	0	0	0	0	0	0	2.48914	0	1.16623	1179	0.524588	0.967858	0.914585	0	0	0	0.826808	0	0.269966	1179
mmu-mir-22_3p	36.9515	47.3716	151.153	282.259	317.266	173.147	211.267	437.354	250.26	2361.76	910.339	674.306	1950.82	438.082	1036.36	2555.01	1627	32.2125	55.652	71.937	302.88	385.296	605.844	924.525	297.571	56.6497	197.066	492.228	1923.21	193.595	301.905	309.857	311.457	705.328	633.362	347.755	95.7684	134.976	704.317	395.501	2555.01
mmu-mir-22_5p	1.79159	5.3938	15.3455	15.4533	24.8651	20.3243	23.6982	22.5265	21.6114	152.664	14.3476	37.1886	55.826	57.6361	15.0822	96.8362	97.8759	4.14858	5.36405	6.77523	14.0813	33.381	22.0067	51.2254	33.8424	6.64169	9.70503	29.8697	109.027	12.6342	32.4049	13.2896	14.3243	35.303	9.42036	28.2892	12.4028	18.1898	13.3731	6.74916	152.664
mmu-mir-221_3p	3411.19	1027.87	868.553	1126.2	1901.71	1860.06	135.886	833.481	3219.24	303.817	6452.9	5979.65	65298.1	12126.6	5625.31	13369.1	10100.8	354.582	485.67	2397.83	1049.98	7339	93.3083	7646.98	8459.04	360.605	426.752	836.352	8014.42	257.737	6253.24	2387.75	674.404	3566.7	302.707	1753.93	1023.31	4389.73	173.85	751.586	65298.1
mmu-mir-221_5p	132.354	25.0929	29.4121	72.8512	71.4478	72.6983	7.56325	62.9042	166.408	9.82493	146.111	88.1767	993.412	285.274	145.077	86.8531	112.181	5.61279	11.3986	54.7996	25.24	283.172	1.54047	72.6207	140.563	8.59513	11.3225	9.95657	228.409	15.7441	575.726	224.349	40.4565	198.465	21.9808	49.5061	24.1776	118.027	8.91541	63.1721	993.412
mmu-mir-222_3p	845.63	224.429	148.851	145.387	639.253	565.171	12.1012	113.908	792.274	63.4842	3210.64	950.765	27813.5	4056.32	3320.24	1370.68	3535.58	84.9239	80.0137	527.471	272.592	1979.1	83.1852	4978.53	2135.1	66.6123	110.799	438.089	2406.22	16.3273	1198.8	254.775	57.6844	464.244	78.817	569.623	313.053	1906.83	69.0944	234.331	27813.5
mmu-mir-223_3p	324.054	469.495	30.1794	19.2378	4.09172	3.51766	109.415	13.1759	5.18674	20.4056	4066.51	171.91	1279.82	77568.9	1365.66	1375.67	4.14091	28.552	21.6797	6556.82	28.1625	1.13156	0.440134	0.205724	46.5658	0.781376	5.1221	1.86686	0	4.66493	7.38111	50.7102	7.35572	15.7309	37.6814	1709.47	4093.23	4691.93	40.1193	23.757	77568.9
mmu-mir-223_5p	30.2331	17.1194	9.97455	6.93821	3.46223	0.781702	8.31957	5.9504	0.432228	0.755764	352.833	23.3891	972.136	706.889	210.074	43.9257	4.14091	0.732103	1.56451	63.169	3.71958	0.848669	0.440134	0.205724	1.64452	0	0.269584	0	0	2.91558	0.540081	5.42075	0.580715	2.56084	4.71018	25.4603	41.6043	55.3961	2.22885	3.2396	972.136
mmu-mir-23a_3p	551.523	485.076	520.383	979.092	644.031	500.428	3439.62	283.867	233.988	647.956	3329.51	1803.42	15805	5664.68	2542.1	2477.5	4244.42	409.76	777.789	3355.06	1462.04	7333.13	4419.7	5730.25	3127.01	5534.87	4860.09	1218.93	3541.52	189.015	326.778	1278.96	61.3622	716.769	719.838	3427.95	670.914	1069.64	396.736	685.915	15805
mmu-mir-23b_3p	207.887	360.344	394.207	303.216	192.568	314.497	190.487	218.516	273.448	484.179	1204.03	911.817	2701.42	333.343	809.027	1025.91	651.262	282.321	618.205	882.046	694.514	3851.76	2434.94	2681.61	1028.07	1501.81	2097.88	733.182	2040.19	89.5202	447.339	463.024	123.499	607.733	739.376	1594.59	158.816	681.747	180.537	408.258	3851.76
mmu-mir-23b_5p	106.152	85.8318	48.594	21.7608	50.9892	96.9311	34.7909	9.77565	56.6219	106.563	47.142	56.1337	206.756	17.6783	62.8426	21.6301	53.8318	58.5682	63.0276	79.5093	196.606	317.685	373.893	228.971	128.359	104.509	119.156	151.215	284.141	9.91298	27.0041	25.8797	7.93644	87.9831	27.319	61.832	15.3857	60.7704	4.4577	15.1181	373.893
mmu-mir-24-1_3p+mmu-mir-24-2_3p	1596.31	1418.1	984.156	570.826	545.143	434.627	4471.64	93.0812	382.954	598.565	2328.99	4319.26	1931.36	4917.23	1939.14	2151.03	3602.21	761.387	1243.79	2197.37	1492.88	5321.72	3288.24	7198.09	3117.83	6221.31	2869.45	2429.4	2135.78	411.291	1589.46	3529.26	438.246	2314.63	996.046	2286.78	547.607	1693.3	323.184	482.43	7198.09
mmu-mir-25_3p	27103.4	58081.1	28241.5	17262.6	13208.4	23302.9	16326.3	12695.6	34725.6	12103.6	13962	2237.63	8744.68	34573.4	5166.02	2642.86	6436.85	46767.4	17664.7	19871.7	18926.3	14494.4	13654.7	11780.4	16731.6	16849.2	12024.3	47401.4	3853.11	451.915	971.246	1958.99	367.012	2541.27	3722.92	7358.22	5767.77	9241.23	9733.4	3734.17	58081.1
mmu-mir-25_5p	2547.64	1902.37	689.011	603.309	1054.72	2464.32	324.715	235.891	2258.39	465.551	389.434	54.2626	129.473	130.287	152.977	53.9088	244.69	883.404	280.942	489.41	1113.48	613.87	800.823	217.862	510.839	259.417	384.966	1304.93	188.209	6.21991	39.0659	22.907	13.9372	30.3642	50.2419	64.661	57.932	88.8819	441.313	86.6592	2547.64
mmu-mir-26a-1_5p+mmu-mir-26a-2_5p	2544.95	4693.07	10917.8	5884.24	828.416	689.071	4090.2	1600.66	2085.5	829.073	2432.94	3213.42	2241.59	25853.2	1870.91	1813.27	944.503	4230.33	4510.05	5173.48	856.3	1462.54	738.544	2330.24	5047.37	2606.28	3346.62	3661.53	1497.15	443.557	3670.03	3643.62	1236.73	3397.69	4045.41	2547.04	1975.03	3632.99	2630.05	3617.28	25853.2
mmu-mir-26b_5p	1299.35	2076.38	2252.2	2254.29	1460.43	1135.03	3757.42	1014.12	2468.89	2945.97	1506.2	2493.97	1387.65	13357.5	1324.36	1728.08	1448.56	2885.46	4392.93	6270.47	1098.87	2764.68	2602.51	3175.36	4024.13	3832.45	3293.78	2988.22	718.423	198.648	623.974	1463.95	774.867	2031.11	2120.52	1385.77	1310.61	2700.36	806.844	779.393	13357.5
mmu-mir-27a_3p	119.955	88.8504	125.176	86.9884	216.13	105.063	1061.4	9.26888	63.3241	472.832	649.795	902.485	1002.94	2658.52	367.512	540.209	1783.14	533.495	817.045	900.357	228.28	3412.5	2499.71	3433.87	1781.71	1952.5	1215.44	1708.55	277.189	41.8355	32.0754	234.591	10.0533	263.84	290.62	1684.84	303.766	1082.56	79.0528	143.035	3433.87
mmu-mir-27b_3p	444.171	747.188	559.743	231.854	276.451	307.285	506.457	81.6872	357.666	1597.96	2222.36	6399.81	1936.93	2625.83	1435.53	2920.94	1811.17	1959.07	3817.49	2502	765.112	12321.3	7639.43	12071.4	4196.89	6381.85	4263.85	6286.58	896.53	155.063	358.403	714.739	124.866	1250.17	1695.51	4907.14	749.685	3957.66	382.32	498.406	12321.3
mmu-mir-27b_5p	41.8784	39.6327	10.9976	8.83045	49.1007	58.2368	12.3533	5.52537	47.5451	70.2861	66.1745	62.9166	299.133	20.8265	126.762	136.436	114.816	23.4273	53.417	101.628	161.802	1033.96	786.079	339.445	109.663	70.1285	160.133	553.212	212.573	3.4987	14.4022	27.978	6.38787	28.9009	24.1789	80.6241	13.5018	64.0776	8.91541	21.3273	1033.96
mmu-mir-28_3p	58.4506	49.0132	53.7091	144.756	80.5754	39.0851	73.8677	56.1037	779.307	9.06917	55.6335	46.0764	106.56	33.1771	93.7252	167.051	194.623	29.2841	84.0368	65.361	54.1995	117.399	81.6448	67.0661	45.8733	35.5526	45.2901	84.0085	296.932	6.80303	9.54143	20.9835	11.6143	24.5109	25.749	43.04	12.4028	28.3182	24.5174	52.6434	779.307
mmu-mir-28_5p	14.1088	15.0088	70.8449	87.9892	61.0611	26.5779	63.7834	39.9527	620.68	13.6038	16.1044	24.0907	114.925	36.5674	58.5334	144.09	67.0074	31.9685	51.629	38.4594	36.3987	98.1627	73.7224	62.3345	40.4205	43.171	45.0206	52.272	177.855	2.33247	6.12092	15.7377	9.09787	22.6817	17.5847	49.9102	11.1468	33.4857	13.3731	55.0731	620.68
mmu-mir-290_3p	0	0	0	0	0	0	0.252108	0	0	0	0	0	0	0	0	0	0	0	0	0	0	0	0	0	0	0	0	131.925	0	0	0	0	0	0	0	0	0	0	0	0	131.925
mmu-mir-290_5p	0	0.469026	0	0	0	0	28.4882	0	0	0	0	2.33891	0	0	0	0	2.25868	0.244034	0	0	0	0	0.220067	2.88014	0	0.195344	0.269584	28059.5	0	0	0	0	0	0	0	0	0	0	0	0	28059.5
mmu-mir-291a_3p	0	0.234513	0	0	0	0.781702	0	0	0	0	0	0.233891	0	0	0	0	0	0	0	0.199271	0	0	0	0	0	0	0	7043.65	0	0	0	0	0	0	0	0	0	0	0	0	7043.65
mmu-mir-291a_5p	0.223949	1.17256	0	0	0	0	4.53795	0	0	0	0	0.233891	0	0	0	0	0.752892	0	0	0	0	0	0	1.64579	0	0	0	25539.7	0	0	0	0	0	0	0	0	0	0	0	0	25539.7
mmu-mir-291b_3p	0	0	0	0	0	0	0	0	0	0.755764	0	0.233891	0	0	0	0	0	0	0	0	0	0	0	0	0	0	0	1397.03	0	0	0	0	0	0	0	0	0	0	0	0	1397.03
mmu-mir-291b_5p	0	0.234513	0	0	0.314748	0	0.504217	0	0	0	0	0.233891	0	0	0	0	0	0	0	0	0	0	0	0	0	0	0	2503.58	0	0	0	0	0	0	0	0	0	0	0	0	2503.58
mmu-mir-292_3p	0	0	0	0	0	0	2.01687	0	0	0	0	1.16945	0	0	0	0	1.12934	0	0	0	0	0.28289	0	0.617173	0	0	0	20827.9	0	0	0	0	0	0	0	0	0	0	0	0	20827.9
mmu-mir-292_5p	0	0.234513	0	0	0	0	2.77319	0	0	0	0	0.467781	0	0	0	0	0.752892	0	0	0	0	0	0	0.205724	0	0	0	3698.87	0	0	0	0.174863	0	0	0	0	0	0	2.22885	0	3698.87
mmu-mir-293_3p	0.223949	3.04867	0	0	0.314748	0	52.1864	0	0	3.77882	0	7.25061	0	0	0	0	3.38801	0.732103	0	0.797085	0	0	0.6602	2.67442	0	0.195344	1.61751	71862.2	0	0.194372	0	0.349726	0	0	0	0.404131	0	0.206702	13.3731	0.269966	71862.2
mmu-mir-293_5p	0.447897	0	0	0	0	0	4.03373	0	0	0.755764	0	0	0	0	0	0	0	0	0	0	0	0	0	0.411449	0	0	0	7414.53	0	0	0	0	0	0	0	0	0	0	0	0	7414.53
mmu-mir-294_3p	0	0	0	0	0	0	3.78162	0	0	0	0	0.935562	0	0.484337	0	0	0.752892	0	0	0	0	0	0.440134	1.85152	0	0	0	25154.6	0	0	0	0	0.193572	0	0	0	0.470992	0	0	0	25154.6
mmu-mir-294_5p	0	0	0	0	0	0	0.504217	0	0	0	0	0	0	0	0	0	0.752892	0	0	0	0	0	0	0	0	0	0	1667.73	0	0	0	0	0	0	0	0	0	0	0	0	1667.73
mmu-mir-295_3p	0	0.469026	0	0	0	0	15.8828	0	0	0.755764	0.292808	1.16945	0	0.726505	0	0	1.88223	0	0.223502	0	0	0	0.220067	2.26297	0	0	0.269584	34631.4	0.304546	0	0	0	0.193572	0	0	0.202066	0.156997	0	4.4577	0.269966	34631.4
mmu-mir-295_5p	0	0	0	0	0	0	0.756325	0	0	0	0	0	0	0	0	0	0.376446	0	0	0	0	0	0	0	0	0	0	2977.01	0	0	0	0	0	0	0	0	0	0.206702	0	0	2977.01
mmu-mir-296_3p	26.8738	18.292	12.5321	4.7306	35.5665	75.8251	11.0928	6.37543	75.2077	8.31341	22.5462	0.233891	3.81872	4.6012	2.1546	3.32771	6.02313	31.2364	0.894008	2.59053	39.3212	28.5718	37.1913	58.4257	21.7249	15.8229	8.89628	116.367	16.1409	0	1.44022	0	0	0	1.57006	8.28469	0.627989	2.68713	2.22885	4.85939	116.367
mmu-mir-296_5p	38.5192	46.9026	78.7734	26.4914	95.6833	73.8709	13.6138	8.9256	65.2664	49.1247	28.1095	1.63723	25.0944	61.9951	3.2319	8.31926	18.8223	67.1094	12.7396	17.5359	56.5907	97.0311	116.635	64.3917	44.8347	54.3056	75.214	32.9811	30.7591	0	2.70041	0	0	0	3.14012	20.6107	5.9659	8.06138	31.2039	6.74916	116.635
mmu-mir-298_5p	2531.96	2277.59	2759.37	509.959	4078.19	6690.98	539.512	388.051	4933.02	265.273	3766.09	107.59	807.386	2149	979.267	657.555	999.464	2174.1	258.368	411.894	9829.25	1928.46	2846.78	4342.43	4866.99	2403.51	256.105	13656.7	5931.64	4.47056	976.286	10.142	2.32286	7.68252	188.407	402.919	257.162	401.002	1364.06	445.714	13656.7
mmu-mir-299_3p	1.11974	0	0	0	0	1.95426	0.252108	0	0	0	0	0	0.181844	0	1.0773	60.897	12.4227	0.488068	0.670506	0.199271	0	0	0	0	357.206	0.586032	2.15667	1597.41	115.423	0.388744	32.5849	2.27322	0.387143	1.28042	18.8407	229.344	49.2972	25.4243	26.7462	13.4983	1597.41
mmu-mir-299_5p	0.223949	0	0	0	0.629496	0.781702	0	0	0	0	0.585615	0	0	0	0	27.9527	6.02313	0	0	0	0	0	0	0.205724	6.1453	0	0.539168	162.417	81.9228	0	3.24049	0	0	0	2.82611	51.9308	10.5188	0.826808	0	1.6198	162.417
mmu-mir-29a_3p	4133.42	3289.51	3467.31	11067.1	6009.17	4518.24	23416.3	5729.81	5778.03	12153.4	8379.28	14069	11788.9	11826	6651.26	10141.8	6628.08	1319.49	21740	24444	6423.97	22221.5	18359.7	31373.6	26300.8	42477.5	32443.4	4090.91	12494.9	1764.51	22325.1	9787.25	1956.43	11505.5	9632.94	3573.12	2958.77	6994.8	4618.18	3071.14	42477.5
mmu-mir-29b-1_3p+mmu-mir-29b-2_3p	40.7586	27.907	18.1588	66.5438	128.732	117.646	194.628	53.1285	68.7243	99.7609	237.467	524.149	116.926	145.785	197.505	413.634	258.242	7.07699	114.657	150.649	170.835	783.321	426.049	632.191	158.22	286.374	201.919	157.438	245.159	31.2939	881.052	154.054	97.5601	474.853	346.983	75.9766	21.6656	116.373	120.358	28.6164	881.052
mmu-mir-29c_3p	29.3373	11.9602	28.9006	106.281	44.6942	32.8315	308.833	66.3044	48.4096	80.111	158.116	730.674	556.26	943.972	258.552	253.571	295.887	6.10086	126.502	313.852	70.672	1052.35	568.212	304.883	243.735	136.936	194.37	334.79	53.6	105.155	1024.71	345.704	151.567	733.132	997.93	166.704	143.653	609.358	151.562	58.3127	1052.35
mmu-mir-300_3p	0.671846	0	0	0	0	0.390851	0.504217	0	0	0	0.585615	0	0	0.242168	0	24.625	17.3165	0.244034	0.447004	0	0	0	0	0	78.9368	0.781376	1.61751	846.308	84.9682	0	165.265	0.874314	0.193572	0.731668	6.28024	75.7746	17.2697	14.2624	4.4577	4.31946	846.308
mmu-mir-301a_3p	12.989	11.4911	4.09212	2.52299	19.1996	23.0602	0.504217	2.9752	14.6958	9.82493	30.7448	8.88784	17.2752	28.818	22.9824	10.6487	13.9285	9.51733	2.90553	9.36575	22.8488	76.3802	94.6287	49.3738	20.6863	25.5901	2.96543	103.922	7.91819	0.583116	6.84103	0.699451	0.193572	2.56084	1.57006	10.1033	2.98295	6.40776	17.8308	2.15973	103.922
mmu-mir-301a_5p	46.3574	58.8628	34.0158	8.19971	76.4837	77.3885	9.32801	13.6009	44.0873	7.55764	24.303	30.4058	15.2749	23.9747	17.5959	10.6487	25.2219	13.1778	2.45852	5.77887	122.215	44.9794	71.0816	44.2307	38.2566	19.9251	3.50459	141.881	62.4319	0.777489	14.4022	6.46992	0	7.13377	1.57006	4.84957	3.13995	5.58095	22.2885	4.31946	141.881
mmu-mir-301b_3p	8.2861	3.51769	2.04606	0.630747	22.6618	16.0249	0.756325	1.70011	3.89005	0	29.5736	0.701672	4.00056	1.69518	9.69571	3.66048	14.3049	2.92841	0.894008	1.3949	16.4724	22.0654	17.8254	23.6583	2.85626	3.1255	1.61751	221.534	2.43637	0	0.720108	0	0	0	0.942036	0	0.313995	0.413404	2.22885	0	221.534
mmu-mir-30a_3p	115.11	64.2566	10.7418	16.3994	2.51798	31.6589	25.4629	12.3258	23.3403	15.1153	60.6112	130.277	10.9106	107.765	34.8327	179.363	20.7045	21.9631	44.4769	161.011	34.8046	10.4669	9.02274	21.6011	445.145	20.7065	11.3225	3228.42	1278.18	697.407	1926.65	3612.84	863.136	4625.79	1664.89	1143.49	223.25	1917.16	2286.8	810.169	4625.79
mmu-mir-30a_5p	108.615	109.752	41.4328	10.0919	16.3669	49.6381	30.0009	7.65051	30.6882	23.4287	229.268	487.896	9.27403	238.778	121.735	2161.34	166.013	30.0162	50.735	159.816	41.7124	24.8943	8.36254	47.728	1134.11	28.3249	14.5575	5051.09	1588.51	883.81	3547.25	9049.15	2177.29	12104	5678.9	2347.19	482.453	4103.04	4823.24	1761.8	12104
mmu-mir-30b_3p	166.17	147.743	93.0958	64.0208	54.1366	66.0539	113.953	39.1026	155.602	89.1802	59.44	37.1886	63.8271	162.253	74.3338	28.951	88.0883	115.916	177.237	140.287	52.8711	66.4791	106.072	38.2647	93.3046	42.7803	72.2486	93.9651	25.5818	16.5216	53.288	65.7484	29.81	64.2039	36.1114	32.7346	35.0104	76.6865	42.3482	13.2284	177.237
mmu-mir-30b_5p	29.7852	49.3511	36.6861	48.7065	30.2158	18.7609	20.1089	14.876	23.7725	8.64653	86.6364	29.4425	17.0718	186.191	57.6144	161.354	51.3626	30.1735	38.1924	38.3243	18.0665	27.0904	20	27.1732	52.2466	19.988	119.266	58.0526	9.13637	2.33247	17.6426	27.0059	1.74215	23.4507	39.5655	34.3272	13.414	30.7251	49.0347	19.8265	186.191
mmu-mir-30c-2_5p	377.353	503.396	363.831	260.044	225.989	74.6526	226.957	62.0541	207.037	88.0913	385.662	59.9037	58.9389	541.041	115.113	204.693	175.634	245.097	164.747	141.418	98.0374	127.084	78.5899	119.714	333	78.27	263.004	531.252	28.0182	34.4039	198.21	173.212	76.2672	391.222	276.644	130.356	50.3269	198.301	202.826	156.462	541.041
mmu-mir-30c-2_3p	8.51005	7.2699	2.55758	1.57687	0.944244	3.51766	2.77319	1.70011	1.29668	1.51153	10.2483	16.6062	2.00028	16.4674	12.2094	60.897	8.28181	6.58892	8.04607	27.898	2.39116	3.39468	1.3204	2.46869	47.6044	2.93016	2.15667	448.668	127.909	58.506	118.638	287.824	57.1036	379.736	534.762	181.455	51.0241	410.51	414.566	205.984	534.762
mmu-mir-30d_5p	4298.69	5131.61	5246.36	2364.67	2286.33	1313.26	2569.24	560.187	2962.06	2085.15	2152.14	2129.81	2933.5	10922.8	2028.2	2891.11	4743.97	3152.68	2743.26	2425.13	1205.94	1293.09	1903.36	2374.47	6130.06	1963.99	1740.44	1952.73	476.005	409.931	1971.12	2903.95	429.342	2774.12	1332.67	1490.44	909.171	2529.21	2017.11	1224.03	10922.8
mmu-mir-30e_3p	1970.3	2088.81	593.358	2570.92	494.154	1783.06	2235.7	2268.38	2469.32	964.355	794.973	513.624	636.999	2247.56	539.01	236.933	349.718	1805.85	2834.45	2308.36	1678.33	1254.33	1582.72	1384.52	1746.74	1362.33	1841.8	2882.43	395.605	685.551	1171.26	592.61	375.916	2235.25	768.073	779.569	495.484	1527.94	3276.41	715.411	3276.41
mmu-mir-30e_5p	396.165	536.566	776.736	233.061	838.174	490.127	420.769	160.236	735.652	375.615	609.333	199.976	136.383	2012.18	280.457	244.919	453.994	717.705	375.036	457.726	406.497	544.562	364.211	572.119	794.042	409.441	202.458	1602.39	88.9273	103.212	491.654	178.36	208.09	1250.6	324.374	355.029	178.349	655.452	595.103	142.812	2012.18
mmu-mir-31_5p	2.46343	1.64159	0.255758	0	0.314748	34.0041	0	0	2.59337	13.6038	225.169	1059.52	4848.5	4.84337	16.1595	345.416	14.3049	13.91	37.5483	13.5505	76.517	217.259	166.15	824.337	4310.62	7.03238	138.027	417.554	2887.4	13.4117	168.865	175.387	231.125	63.6552	98.9137	235.002	4.55292	197.607	66.8656	104.747	4848.5
mmu-mir-320_3p	4495.99	2705.11	3847.36	3973.7	3859.44	5947.58	5225.45	1840.8	4551.79	109149	5246.24	1839.78	16328.8	3000.47	5668.4	2236.55	6441.74	5687.22	4468.25	5279.89	1752.19	7751.17	16543.3	7629.08	7039.22	4776.75	13154.6	16296.4	3964.88	889.058	4979.19	3949.63	1614	5022.54	4299.45	9717.33	963.963	9208.78	1847.72	7012.65	109149
mmu-mir-322_3p	374.89	482.393	703.845	292.666	35.5665	79.3428	20.6729	51.4284	42.7906	188.185	492.795	1231.67	1072.7	1716.49	603.289	340.092	154.719	121.529	51.4055	214.217	53.1368	183.595	222.047	478.103	1698.09	174.833	74.6748	1698.84	1013.22	111.958	173.186	807.691	36.1979	1093.48	330.969	990.929	386.841	498.152	1999.28	5041.89	5041.89
mmu-mir-322_5p	12.989	21.3407	21.7394	11.3534	6.6097	9.38043	1.76476	2.55017	2.59337	16.6268	98.3834	52.8593	40.9148	316.756	30.8826	60.897	8.28181	3.66051	3.35253	26.9016	15.941	42.9992	21.1264	33.7388	22.5039	9.96254	8.62669	237.713	63.9546	2.52684	3.78057	14.1639	0.193572	15.365	20.0968	80.4221	28.2595	39.2734	104.756	102.587	316.756
mmu-mir-323_3p	0	0.234513	0	0	0.314748	0.390851	2.26897	0	0	0.755764	0	0.233891	0	0	0	11.647	18.0694	0.244034	1.11751	0	0	0	0	0.205724	95.8147	0.195344	0.808753	3727.49	55.7319	0.583116	295.604	0.174863	0.387143	0.182917	1.57006	19.3983	17.1127	14.8825	2.22885	6.20923	3727.49
mmu-mir-328_3p	28.4415	36.3495	75.7043	78.2126	28.3273	11.7255	41.85	16.5761	34.146	29.4748	39.529	24.3246	67.2822	100.016	45.6058	119.132	43.6677	26.5997	23.4677	21.1228	15.144	22.0654	38.7318	30.8587	66.9058	22.0739	32.0805	39.8263	23.1455	5.05368	113.777	14.8633	4.64572	22.3159	22.9229	19.1962	15.0717	19.2233	37.8905	49.9438	119.132
mmu-mir-329_3p	0	0	0.255758	0	1.25899	1.95426	0	0	0	0	0	0	0	0	0	4.65879	0.752892	0	0	0	0	0	0	0.205724	58.0774	0.195344	0	156.816	342.005	0	21.7833	0	0	0	0	7.27436	3.13995	1.24021	0	0	342.005
mmu-mir-329_5p	0	0	0	0	0	2.34511	0.252108	0	0	0	0.585615	0.233891	0	0.484337	0.3591	79.8649	28.9863	0	0	0	0	0	0	0	49.6817	0.195344	0.269584	522.098	114.814	0	143.121	0.524588	0.774287	0.548751	7.22227	28.2892	18.5257	9.715	2.22885	7.82902	522.098
mmu-mir-33_5p	10.3016	13.8363	32.9927	53.2981	162.725	317.762	83.6999	82.4555	166.408	11.3365	74.3732	198.105	8.18297	73.1348	42.3739	21.9629	218.715	10.4935	17.6567	33.4776	128.06	124.471	101.231	100.599	20.3401	39.2641	15.3663	561.302	39.5909	1.55498	54.9082	15.3879	7.5493	100.239	60.2903	32.1284	7.69287	37.6198	22.2885	4.0495	561.302
mmu-mir-330_3p	23.2907	11.9602	36.5734	67.8053	22.6618	27.3596	45.6316	29.752	30.256	117.899	67.3458	322.769	1123.61	77.0095	80.7976	37.6031	213.068	6.58892	33.0783	26.7024	36.133	75.2486	178.914	80.0268	134.591	53.7196	64.4306	118.857	6.09091	3.4987	818.763	34.2731	4.45215	36.5834	21.0388	18.1859	9.73383	31.0053	17.8308	37.2554	1123.61
mmu-mir-331_3p	143.103	160.407	137.086	256.714	138.489	84.8147	102.356	209.964	91.6324	31.7421	108.924	34.3819	65.6456	30.7554	87.9796	140.429	87.3355	41.2418	78.0022	42.8433	70.4063	155.589	61.3986	264.973	90.6215	40.8269	78.9882	134.414	94.7137	1.94372	15.4823	21.5081	0.580715	6.95085	9.10634	20.2066	7.37887	10.1284	35.6616	19.7075	264.973
mmu-mir-335_5p	0.671846	0	0	0	0	0.390851	0.252108	0	0.432228	0	0.292808	0	0	0	0.3591	1.33108	40.6562	0	0.670506	0	0.265684	0.28289	0	0.411449	0.25966	0.195344	0.269584	122.59	15.5318	1.74935	153.383	15.0382	5.61358	10.7921	24.1789	61.2259	25.9046	11.9887	4.4577	16.7379	153.383
mmu-mir-337_3p	0	0	0	0	0.629496	0	0.252108	0	0	0	0	0	0	0	0	11.3142	1.88223	0	0	0	0	0	0	0	0.865535	0.390688	0	113.256	26.4955	0	1.26019	0	0	0	0.314012	6.87023	1.09898	0.826808	0	0	113.256
mmu-mir-337_5p	0.671846	0.469026	0	0	0.629496	5.47192	0.756325	0	0	0	1.75685	0.233891	0	0.726505	0.718201	59.2332	31.9979	0	0.894008	0.199271	0	0	0	0.617173	22.7636	0.195344	2.15667	1220.92	392.559	1.36061	325.309	4.02184	2.51643	1.0975	25.435	127.907	102.833	27.6981	20.0597	25.9168	1220.92
mmu-mir-338_3p	0.447897	0.703539	0.255758	0	0	0	0	0	0	0	13.762	13.0979	7.0919	118.662	8.25931	8.31926	1.12934	0	0	12.5541	0	0	0	0	0.0865535	0	0.269584	0.622286	0	0.388744	90.3736	6.1202	1.93572	4.02418	0.942036	18.7921	11.4608	10.7485	0	1.6198	118.662
mmu-mir-339_5p	29.7852	22.7478	30.1794	51.7212	47.5269	7.81702	22.1855	2.12514	7.78011	3.02306	162.508	28.3008	40.733	93.7191	30.8826	60.2315	22.9632	4.39262	14.9746	24.3111	22.5831	55.1635	18.0455	25.5098	13.8486	43.3664	36.1243	47.2937	1.82727	0.194372	3.06046	4.37157	2.32286	9.32877	4.08215	16.9735	7.69287	10.7485	6.68656	3.50956	162.508
mmu-mir-340_5p	630.639	595.663	814.844	1056.5	1428.96	1570.83	939.607	1253.83	666.928	70.2861	5287.52	3685.18	3715.79	11623.1	2372.22	1549.71	2868.14	375.325	250.099	1085.63	496.032	1644.72	1250.42	643.917	76.6864	261.761	212.432	2021.18	280.182	27.2121	1083.76	132.196	90.5915	442.294	427.998	468.186	740.085	1083.12	2055	469.202	11623.1
mmu-mir-341_3p	1.34369	0.234513	0	0	4.72122	4.69021	1.26054	0	0	0.755764	3.22088	0.467781	0	0.242168	0.718201	65.8886	54.2082	0	0.894008	0.398543	0	0	0.220067	1.85152	37.0449	0.586032	1.07834	5845.75	562.191	2.33247	1216.8	3.14753	2.71	3.10959	32.6572	193.579	148.048	19.8434	22.2885	8.63892	5845.75
mmu-mir-342_3p	415.201	411.805	540.16	1320.15	772.391	221.613	266.478	164.911	526.886	97.4936	298.664	0.467781	84.0118	95.6565	556.247	850.562	1083.79	29.7722	991.008	1245.84	793.864	1289.98	272.883	1077.17	1245.68	563.177	1089.39	135.036	84.3591	3.10995	178.587	25.0054	3.48429	15.1821	34.5413	159.632	123.557	163.088	225.114	40.225	1320.15
mmu-mir-342_5p	61.8098	32.8318	147.061	220.446	203.957	59.0185	57.9849	109.232	82.9878	30.9863	45.678	0	20.1847	7.50722	79.7203	25.2906	126.486	10.2494	215.009	325.609	100.163	235.364	81.4247	227.12	199.765	98.6487	258.262	47.2937	9.13637	1.16623	44.1066	4.89616	1.74215	5.48751	2.82611	22.6313	24.1776	30.7986	24.5174	11.8785	325.609
mmu-mir-345_3p	412.289	435.022	147.828	80.7356	274.775	191.517	30.7572	51.8535	146.093	245.623	324.431	321.833	203.301	458.425	211.51	207.316	464.534	207.429	76.2142	125.74	430.674	281.192	358.489	389.025	217.595	174.833	107.025	1077.18	1127.73	76.5826	265.9	194.972	122.724	231.939	482.636	297.238	75.3587	321.215	120.358	150.641	1127.73
mmu-mir-34a_5p	6.04661	4.69026	2.30182	1.57687	62.0053	9.77128	1.76476	0.425028	0	0	18.4469	22.6874	0.727375	4.84337	7.90021	44.924	13.1756	1.46421	0.670506	0.996357	1.32842	69.8737	44.0134	61.923	14.541	7.61841	2.42626	303.053	24.9727	0.777489	14.5822	2.97267	1.355	8.41419	5.65221	12.5281	0.784987	6.61446	31.2039	1.07987	303.053
mmu-mir-34b_3p	0	0	0	0	0	1.95426	0	0	0	0	0.585615	0	4.90978	0.242168	0.718201	35.9392	3.38801	0	0	0	0.265684	0.848669	0.220067	0.205724	85.861	0	0	13.068	28.6273	0	2.16032	8.918	0	0.548751	3.14012	0.202066	0	0.620106	568.357	47.5141	568.357
mmu-mir-34b_5p	0	0	0	0	0	1.5634	0	0	0	0	0.292808	0.935562	1.63659	0.242168	4.30921	38.9342	8.28181	0	0	0	0	5.94068	0.220067	4.32021	216.037	0.195344	0	52.272	50.8591	0.583116	53.648	206.688	0.387143	9.69461	9.73437	3.63718	0.313995	4.13404	2810.58	29.9663	2810.58
mmu-mir-34c_3p	0	0	0	0	0	0	0	0	0	0	0.878423	0.467781	1.09106	0	0.718201	24.9578	0.376446	0	0	0	0	1.41445	0	0.205724	19.4745	0	0	1.24457	16.4455	0	0.180027	1.92349	0	0.182917	2.19808	0.202066	0.156997	0.206702	133.731	10.7987	133.731
mmu-mir-34c_5p	9.62979	1.64159	1.27879	0.94612	0.629496	128.199	0.756325	1.27509	0.864456	15.871	221.363	96.129	223.668	74.3457	462.881	6755.91	1203.12	4.39262	1.34101	7.77158	3.18821	356.724	25.9679	242.343	23059.2	52.5475	12.6705	1924.11	7095.61	31.0995	2651.98	13286.8	16.8407	289.741	1188.53	132.555	20.0957	173.423	444250	6860.12	444250
mmu-mir-350_3p	50.1645	235.217	56.5225	62.7593	76.169	66.0539	56.2201	28.4769	54.4607	20.4056	156.359	95.8951	29.8224	380.204	107.012	114.14	336.543	37.5813	18.1037	44.2382	64.2955	117.116	42.693	122.817	38.8625	26.7621	57.1518	69.0737	87.1001	0.777489	12.4219	8.74314	1.74215	3.84126	7.8503	22.4293	21.0376	27.4914	42.3482	9.71879	380.204
mmu-mir-351_5p	82.4131	44.323	29.4121	6.30747	2.83273	1.5634	1.26054	0	1.29668	25.696	21.375	55.1982	102.56	30.5132	11.4912	12.6453	35.3859	10.2494	1.78802	4.58324	0.797052	13.0129	22.0067	24.0697	164.105	4.10222	1.88709	24.8914	8.83182	1.16623	6.84103	35.1474	3.48429	19.755	5.65221	95.3749	12.2458	14.6758	40.1193	57.5028	164.105
mmu-mir-361_5p	44.3418	76.9203	70.0776	131.195	51.3039	49.6381	48.6569	48.0282	57.0541	37.0324	77.3012	34.6158	60.9176	212.624	42.0148	50.9139	57.9727	57.8361	96.5529	111.99	51.277	119.662	162.409	341.297	77.2057	46.4919	95.972	267.583	24.0591	0.583116	30.7846	8.21855	1.355	8.04835	18.5267	29.5016	20.0957	31.4187	11.1443	16.198	341.297
mmu-mir-362_5p	17.468	7.97344	19.1818	39.737	25.8093	10.9438	30.5051	33.1522	17.2891	42.3228	37.1866	31.3413	323.5	69.9866	40.5784	15.3074	28.9863	29.2841	23.9147	48.6222	5.57936	136.636	165.05	83.3184	48.2968	97.2813	24.2626	127.569	7.91819	2.13809	14.4022	11.3661	3.87143	15.9138	15.0726	34.5532	16.6417	38.86	22.2885	2.15973	323.5
mmu-mir-363_3p	339.058	451.438	261.64	78.8433	220.009	476.057	49.6653	110.082	241.183	62.7284	201.159	4.67781	46.552	20.1	1.4364	0.332771	508.578	429.012	107.281	155.033	879.68	917.694	77.2434	36.8247	259.66	195.93	276.863	6320.55	2.74091	0.194372	1.26019	1.74863	0.193572	16.2796	3.45413	14.3467	26.2186	30.5919	2.22885	3.50956	6320.55
mmu-mir-363_5p	1221.19	1118.86	542.974	143.179	647.122	1122.52	92.2716	115.608	781.468	93.7148	403.196	10.9929	126.927	31.724	0	0.998312	1404.14	946.853	259.039	320.03	2196.94	873.28	180.015	42.3792	562.771	259.612	445.353	5589.37	5.17728	0.194372	2.88043	4.89616	0	23.5963	6.90826	25.0561	57.618	66.1446	20.0597	6.20923	5589.37
mmu-mir-365-1_3p+mmu-mir-365-2_3p	8.734	4.22123	5.37091	1.57687	14.7931	6.25362	3.27741	0.425028	3.0256	0.755764	42.7499	7.25061	70.919	103.164	0.3591	73.2095	16.5636	0.732103	1.34101	8.76794	5.048	50.3543	15.8448	3.08587	58.2505	5.46963	15.9055	36.0926	216.532	0.583116	11.5217	15.0382	3.87143	33.6567	4.71018	78.4014	15.5427	38.2399	4.4577	7.55906	216.532
mmu-mir-365-2_5p	13.213	1.8761	2.04606	0.315373	23.6061	27.3596	1.76476	0.425028	8.21233	3.02306	10.8339	57.0693	10.7288	9.44456	25.8552	21.9629	53.4553	0.244034	1.56451	1.99271	8.23621	32.2494	95.0689	1.23435	236.637	1.95344	7.81794	33.6034	380.378	0.777489	7.20108	16.7868	18.0022	79.9348	27.005	26.2685	3.45394	26.2512	22.2885	33.2059	380.378
mmu-mir-369_3p	0	0	0	0	0	0.781702	1.51265	0	0	1.51153	0.292808	0.233891	0	0.484337	0.3591	46.9206	26.7277	0	0.447004	0	0	0.28289	0	0	9.17467	0.195344	0	769.767	58.7773	0.194372	117.558	0.699451	0.387143	0.182917	2.19808	12.326	8.00686	3.10053	2.22885	2.4297	769.767
mmu-mir-369_5p	0.223949	0	0	0	0	1.95426	0	0	0	0	0	0	0	0.242168	0	11.3142	7.52892	0	0.223502	0	0	0	0	0.205724	7.4436	0	0.539168	182.952	99.2819	0	166.705	0.699451	0.387143	0.182917	2.82611	6.06197	8.32086	2.68713	8.91541	5.12936	182.952
mmu-mir-370_3p	0	0	0	0	0	0	0	0	0	0	0	0	0	0	0	4.99156	3.76446	0	0	0	0	0	0	0	0.173107	0	0	125.702	19.7955	0	12.0618	0	0	0	0	0.606197	0.313995	0.206702	0	1.6198	125.702
mmu-mir-374_5p	243.208	447.216	332.741	418.816	294.289	571.424	123.029	562.313	266.253	287.946	889.257	16.3723	60.554	47.2228	154.054	162.725	94.4879	60.0324	33.3018	44.6368	342.998	557.292	171.212	212.925	84.9955	67.9797	161.751	831.996	257.341	2.13809	9.90149	19.7595	2.32286	20.6696	155.75	32.3305	7.84987	22.1171	49.0347	57.2329	889.257
mmu-mir-375_3p	0.895794	2.11062	0.255758	3.46911	0.944244	0.390851	629.01	0.425028	2.16114	303.061	4.09931	0.233891	0.181844	6.29638	0	0.998312	1.88223	1.22017	0.670506	7.17377	0.797052	0	0.220067	0	0.692428	0	1.07834	115.745	1.21818	0	61.5692	303.037	3.09715	170.845	45223.4	100.022	1.25598	17067	1101.05	64.522	45223.4
mmu-mir-376a_3p	0	0.234513	0	0	0	2.73596	0.252108	0	0	0	2.04965	0.233891	0	0	0.3591	109.814	21.4574	0	0	0	0	0	0	0	17.6569	0	0	1158.07	346.268	0.777489	330.53	1.04918	0.967858	0.365834	31.0872	16.7714	2.51196	4.34074	28.9751	8.09899	1158.07
mmu-mir-376b_3p	0	0	0	0	0.629496	0.390851	0.504217	0	0	0	0	0	0	0.242168	0	32.2787	1.88223	0	0.223502	0	0	0	0	0.205724	8.56879	0	0.269584	1016.19	108.723	0	19.0829	0	0.774287	0.365834	2.51209	13.5384	0.627989	3.72064	11.1443	2.15973	1016.19
mmu-mir-376c_3p	0	0	0	0	1.57374	1.95426	0	0	0	0	0.292808	0	0	0	0.3591	12.3125	5.27024	0	0	0	0	0	0	0	4.67389	0	0.808753	204.11	157.45	0	8.46127	0	0	0.182917	2.82611	10.3053	5.18091	1.24021	6.68656	2.15973	204.11
mmu-mir-378_3p	10888.8	4636.32	1753.99	30258.8	4172.61	21348.3	8061.92	33773.2	24119.2	18634.9	10733.5	3966.08	3893.82	3015.48	27061.5	3212.23	1710.19	10887.8	22853.3	30117.3	18055.1	15736.6	13719.6	8053.49	17719.8	36518.2	32190.5	44675.1	3250.72	23134.2	3892	2263.25	6379.93	25049	7402.2	23434.3	24969.5	22859.2	1223.64	5325.36	44675.1
mmu-mir-379_3p	0	0	0	0	0	0	0	0	0	0	0.292808	0	0	0.242168	0	9.31758	1.50578	0	0	0	0	0	0	0	3.98146	0	0.269584	123.835	30.15	0	2.34035	0	0	0	0.942036	6.4661	0.156997	0.206702	0	0.809899	123.835
mmu-mir-379_5p	4.92687	0	0.255758	0	4.09172	12.1164	1.76476	0	0	0	4.39212	0	0	1.93735	1.7955	338.76	116.698	0	1.78802	0.597814	0.265684	0	0	0	306.053	0.586032	2.96543	2349.13	941.046	5.24805	472.211	12.2404	5.03286	6.95085	161.402	489.201	89.8025	125.261	171.622	93.6783	2349.13
mmu-mir-380_3p	0	0	0	0	0	1.17255	0.252108	0	0	0	0	0.233891	0	0	0	27.9527	1.88223	0	0	0	0	0	0	0	18.0031	0	0.539168	459.247	169.936	0	40.146	0.349726	0	0	2.51209	7.07229	1.72697	1.44691	0	0.539933	459.247
mmu-mir-381_3p	0	0	0	0	0	0.390851	0	0	0	0	0	0.233891	0	0	0	16.6385	4.8938	0	0.670506	0.199271	0	0	0	0.205724	63.2706	0.586032	1.61751	1247.68	32.2818	0	28.9843	0	0	0.182917	5.02419	97.7997	41.7613	13.0222	2.22885	2.96963	1247.68
mmu-mir-382_3p	1.34369	0.234513	0.255758	0	0.629496	4.29936	1.51265	0	0.864456	1.51153	0	0	0	0.726505	0.3591	15.6402	12.4227	0.488068	1.56451	0.597814	0	0	0	1.02862	467.216	1.36741	3.23501	4164.96	521.382	0.194372	398.22	0.874314	0.580715	1.0975	5.3382	190.346	57.304	72.3457	11.1443	12.1485	4164.96
mmu-mir-382_5p	5.82266	0.234513	0.255758	0	3.46223	18.37	1.00843	0	0	0.755764	2.04965	0.233891	0	2.17951	1.0773	139.098	85.0768	0	2.90553	0.199271	0	0.28289	0	0.822897	1116.8	1.36741	8.89628	4388.98	1353.71	2.52684	1843.3	6.81965	3.29072	3.47542	49.6139	481.926	202.056	112.653	28.9751	38.3352	4388.98
mmu-mir-383_5p	0	0	0	0.630747	0	0.390851	0	0.850057	3.45783	0	3.8065	0	0	1.21084	1.0773	3.66048	0	0	0	0.199271	0.531368	0	0.440134	0	0.173107	0	0.539168	1.24457	31.6727	3.88744	7526.93	4.7213	12.0014	154.565	13.1885	4.64751	0.156997	2.06702	2.22885	24.5669	7526.93
mmu-mir-409_3p	0	0	0	0	0.314748	4.29936	1.00843	0.425028	0	0	0.585615	0	0	0.242168	0	32.6115	41.4091	0	0.447004	0.199271	0	0	0	0	52.7976	0	1.34792	825.151	250.641	0.388744	52.0278	1.3989	0.193572	0	6.28024	18.7921	1.56997	3.51393	26.7462	7.55906	825.151
mmu-mir-409_5p	0.447897	0	0	0	0.314748	1.17255	0.252108	0.425028	0	0	0.585615	0	0	0.242168	0	28.2855	17.693	0	0.223502	0	0	0	0	0	62.6647	0	2.42626	444.312	139.786	0.971861	259.419	0.524588	0.387143	0.365834	12.8745	75.5725	29.6725	20.8769	37.8905	12.4185	444.312
mmu-mir-410_3p	0.447897	0	0.255758	0	0.629496	2.34511	0.252108	0.425028	0	0	0	0	0	0	0	35.2737	9.0347	0	0	0	0	0	0	0.411449	48.0372	0	1.34792	1836.36	392.255	0	216.032	0.349726	0.387143	0	3.45413	22.0251	13.3448	3.51393	2.22885	3.50956	1836.36
mmu-mir-411_3p	0	0	0	0	0.314748	1.17255	0.252108	0	0	0	0	0	0	0.242168	0	34.9409	4.51735	0	0	0.199271	0	0	0	0	31.7651	0	0.539168	416.931	123.95	0	16.2024	0.174863	0	0.182917	1.57006	15.559	3.76794	2.89383	2.22885	3.50956	416.931
mmu-mir-411_5p	0.895794	0.469026	0.255758	0.315373	1.88849	3.51766	1.26054	0	0	2.26729	1.75685	0.233891	0	0.242168	0.3591	132.443	34.2566	0	0.894008	0.199271	0.265684	0	0.440134	0.617173	409.917	0.390688	5.66127	3762.96	301.5	1.16623	279.042	4.7213	1.54857	2.56084	59.6623	474.652	183.216	111.412	71.3233	70.4612	3762.96
mmu-mir-421_3p	88.9076	157.827	89.771	48.2521	32.7338	79.3428	61.2623	35.7024	45.8162	109.586	100.14	12.6301	50.3707	21.0686	26.9325	10.9814	30.8686	20.9869	5.36405	10.5614	71.7347	107.781	81.4247	69.5348	32.6307	19.7297	16.9838	591.171	48.7273	1.55498	48.0672	5.77047	1.93572	19.755	5.65221	9.69914	3.13995	7.64797	11.1443	9.71879	591.171
mmu-mir-423_3p	703.199	928.202	329.927	670.799	303.102	555.009	525.141	303.045	1082.3	1211.49	342.585	166.53	733.921	1077.65	314.931	191.343	606.454	760.411	719.677	596.818	302.614	693.08	940.125	628.694	762.103	437.18	740.278	764.167	127.605	12.2454	56.3485	73.2675	40.8436	98.9581	146.644	184.89	142.711	250.109	211.741	111.226	1211.49
mmu-mir-423_5p	14208.6	13248.3	21545.8	14624.5	6095.72	8817.6	12778.9	1632.11	16081.9	55236.5	6122.02	2279.03	8572.84	21347.4	2791.65	1466.52	7318.11	12084.6	10667.1	7550.59	5136.47	11054.5	12016.5	11933	15135.3	10252.4	16279.1	15463.2	1386.6	113.708	737.031	708.194	611.106	1448.7	2444.58	1612.89	1608.44	3242.53	969.551	701.103	55236.5
mmu-mir-425_3p	110.183	168.146	92.3285	124.257	83.4082	65.2721	88.2379	70.9797	73.911	17.3826	117.123	48.1815	37.8235	55.6987	63.9199	68.5507	84.3239	15.8622	24.1382	33.8761	60.3103	62.2357	29.9291	94.2218	42.5843	33.7945	32.8893	146.859	22.8409	1.94372	16.5625	9.96718	1.93572	16.0967	7.53628	17.3776	8.47785	15.7094	69.0944	10.7987	168.146
mmu-mir-425_5p	300.763	420.247	291.82	419.447	312.859	218.095	195.888	393.151	235.564	136.038	364.838	64.7877	166.205	216.741	199.66	129.781	242.808	58.0801	86.0483	89.6721	131.248	457.432	156.688	337.182	168.606	134.592	245.861	184.197	42.0273	2.13809	20.3431	14.1639	4.25858	17.3771	44.9037	37.7863	24.6486	40.1002	249.631	25.3768	457.432
mmu-mir-429_3p	0.447897	0.703539	1.02303	0	0.314748	0.781702	8.31957	1.70011	0	2.26729	2.34246	4.44392	8.91034	2.42168	0.3591	1.66385	2.63512	0.732103	1.11751	4.38397	1.5941	11.8814	3.301	1.02862	0.25966	0.195344	3.50459	728.696	0	0	1.08016	29.377	1.54857	151.455	288.263	170.947	0.313995	221.791	24.5174	23.2171	728.696
mmu-mir-431_3p	0	0	0	0	0	0	0	0	0	0	0	0	0	0	0	0.665541	1.88223	0	0	0	0	0	0	0	2.16384	0	0	114.501	10.6591	0	28.9843	0	0	0	0	0.808262	0.784987	0	0	0	114.501
mmu-mir-433_3p	3.58318	0.234513	0.255758	0	3.14748	26.9687	2.01687	0	0.432228	0	4.68492	1.40334	0	0.726505	1.7955	271.541	329.39	0.488068	1.78802	0.398543	0.265684	0	0.220067	1.44007	375.815	1.7581	15.3663	6445.01	2077.91	2.91558	3565.98	5.77047	4.06501	4.02418	53.382	277.84	162.806	91.1556	57.9502	89.8988	6445.01
mmu-mir-434_3p	13.213	0.703539	0	0	3.14748	6.64447	1.76476	0	0	0.755764	5.56335	1.16945	0.181844	2.66385	1.7955	530.436	62.49	0	0.670506	0	0	0	0	1.23435	66.1269	1.95344	3.77418	6816.52	435.5	1.36061	2062.39	2.97267	0.967858	3.65834	48.6718	629.636	383.23	50.0219	100.298	68.8414	6816.52
mmu-mir-434_5p	0	0	0	0	0	1.17255	0	0	0	0	0.585615	0	0	0	0	15.6402	5.27024	0	0	0	0	0	0	0	3.63525	0	0	131.302	69.1319	0	50.2275	0.349726	0.193572	0	4.39617	17.1756	9.10584	1.44691	8.91541	2.69966	131.302
mmu-mir-448_3p	0	0	0	0	0	0	0	0	0	0	0	0	0	0	0	0	0	0	0	0	0	0	0.440134	0	0.0865535	0	0	0	2.13182	0	107.116	6.46992	0	0.365834	0	0	0	0	0	0	107.116
mmu-mir-449a_5p	2.91133	4.45575	1.02303	0	0.629496	0.781702	0.252108	0	8.64456	0	3.22088	0	0	1.21084	3.591	0.998312	28.6099	65.1571	2.68202	2.19198	22.8488	52.3346	12.9839	15.0179	4.15457	13.6741	0.808753	4.356	1.52273	0	4.6807	26.9289	0	0.365834	10.3624	1.01033	1.72697	3.10053	1223.64	16.198	1223.64
mmu-mir-449c_5p	2.01554	1.40708	0.255758	0	1.88849	0.781702	0	0.425028	13.8313	0	1.17123	0.233891	0.181844	0.242168	5.74561	0.665541	18.4459	30.9923	1.11751	1.19563	37.9928	100.143	29.4889	23.2469	5.53942	4.49291	0.808753	6.22286	1.52273	0	1.26019	16.612	0	0	0.942036	1.21239	1.25598	1.65362	532.696	26.1867	532.696
mmu-mir-450a-1_5p+mmu-mir-450a-2_5p	6.94241	10.3186	15.857	3.46911	2.51798	0.390851	0.756325	0	1.72891	2.26729	22.5462	11.9284	10.9106	111.882	2.5137	10.6487	6.02313	6.58892	6.48156	9.7643	1.32842	2.8289	2.6408	14.195	9.78054	3.71154	0.808753	72.1851	5.48182	0.777489	1.08016	5.59561	0.193572	10.0604	5.65221	23.8437	12.5598	11.5753	8.91541	17.2778	111.882
mmu-mir-450b_3p	15.2285	17.354	20.9721	10.7227	0.944244	1.17255	0.252108	1.27509	4.32228	3.75366	46.82	29.2285	55.6381	109.444	14.7112	11.3142	9.78759	6.83296	4.47004	14.7394	1.85979	7.61918	9.66829	24.6869	18.0867	7.42307	3.50459	85.8754	16.75	2.13809	1.80027	17.4863	2.32286	13.9017	6.25933	31.3202	15.3805	14.4691	22.2885	44.8144	109.444
mmu-mir-451_5p	17.468	24.8584	9.97455	4.09985	2.20323	42.9936	1.00843	14.876	1.29668	2.26729	2.63527	0.233891	0.363687	15.9831	0.3591	0.998312	0	1.22017	0.894008	1.19563	17.2695	0.28289	0	0	3.89491	0.195344	6.7396	2.48914	0.609091	91.7437	256.719	118.907	19.7443	368.212	258.432	108.913	29.9865	132.289	73.5521	234.871	368.212
mmu-mir-455_3p	68.0804	93.3362	157.035	58.9748	2.83273	8.98958	7.05903	11.4758	29.8237	1.51153	0.878423	2.5728	0	0.242168	9.33661	14.9747	4.51735	47.8307	2.23502	3.58688	1.5941	0	0.6602	1.02862	13.5023	4.68825	22.6451	64.7177	74.0046	4.27619	14.5822	12.9398	61.1687	57.0701	16.0146	32.9367	5.6519	23.7707	33.4328	84.7694	157.035
mmu-mir-455_5p	7.16636	11.9602	2.81334	0.630747	0.944244	0.390851	0.504217	0	0.864456	0	0.292808	2.33891	0	0.242168	2.5137	4.99156	1.12934	15.3742	1.56451	1.99271	0.265684	0.565779	0.880267	1.23435	15.32	1.36741	5.1221	102.055	10.6591	0.583116	7.56113	8.21855	20.1315	48.2901	3.45413	47.0813	3.45394	14.0557	6.68656	2.69966	102.055
mmu-mir-465a_3p+mmu-mir-465b-1_3p+mmu-mir-465b-2_3p+mmu-mir-465c-1_3p+mmu-mir-465c-2_3p	0	0	0	0	0	0	0	0	0	0	1.46404	0	0	0.968673	0	0.332771	0.752892	0	0	0	0	0	0	0	0	0	0	61.6063	0	0	0	0	0.193572	0	24.1789	0	0	0	7751.95	51.0236	7751.95
mmu-mir-465a_5p	0	0	0	0	0	0	0	0	0	0	0	0	0	0	0	0	0	0	0	0	0	0	0	0	0	0	0	18.0463	0	0	0	0	0	0	5.02419	0	0	0	931.66	6.47919	931.66
mmu-mir-465b-1_5p+mmu-mir-465b-2_5p	0	0	0	0	0	0	0	0	0	0	0	0	0	0.968673	0	0	0	0	0	0	0	0	0	0	0	0	0	11.2011	0	0	0	0	0.387143	0	2.51209	0	0	0	666.427	2.4297	666.427
mmu-mir-465c-1_5p+mmu-mir-465c-2_5p	0	0	0	0	0	0	0	0	0	0	0	0	0	3.14819	0	0	0.376446	0.244034	0	0.199271	0	0	0	0	0	0	0	56.0057	0	0	0	0	0	0	19.1547	0.202066	0.313995	0.413404	3530.5	15.1181	3530.5
mmu-mir-467c_5p	10.3016	9.61503	10.9976	2.83836	25.8093	32.4406	0.504217	4.25028	9.94125	8.31341	10.8339	0	3.63687	38.0204	2.8728	22.9612	7.15247	25.3796	54.0875	50.4157	29.2252	18.3878	12.7639	38.8819	38.2566	26.7621	61.4652	1009.97	16.4455	0	0.540081	0.349726	0	0	0.942036	4.84957	6.43689	7.23457	24.5174	0.809899	1009.97
mmu-mir-467d_5p	8.734	9.61503	1.7903	2.83836	7.55395	7.42617	0.504217	2.55017	3.45783	6.04611	13.762	0	5.63715	23.7325	2.8728	16.3058	1.88223	9.76137	45.5944	34.6732	11.4244	13.8616	14.3043	101.628	21.5518	41.2176	62.0044	2039.23	14.3136	0	0.900135	0.699451	0	0.182917	1.88407	2.22272	5.6519	4.54744	20.0597	4.0495	2039.23
mmu-mir-467e_5p	6.71846	3.75221	4.34788	0.94612	15.4226	17.1975	1.00843	8.07554	9.50902	16.6268	11.4195	0	4.54609	56.183	5.74561	11.647	1.88223	16.1063	80.0137	90.2699	15.6754	13.0129	17.8254	44.025	40.3339	37.3107	103.251	647.177	10.9636	0.388744	2.88043	1.57377	0	0.182917	1.88407	6.06197	10.5188	15.5027	124.816	3.77953	647.177
mmu-mir-470_5p	0	0	0	0	0	0	0	0	0	0	0.878423	0.233891	0	2.66385	0.3591	0	0	0	0	0	0	0	0.220067	0	0	0	0	87.7423	0	0	0.180027	0	0	0	37.3674	0	0.156997	0.206702	4905.7	29.6963	4905.7
mmu-mir-471_3p	0	0	0	0	0	0	0	0	0	0	0	0	0	0.242168	0	0	0	0	0	0	0	0	0	0	0	0	0	11.2011	0	0	0	0	0	0	2.19808	0	0	0	158.248	1.07987	158.248
mmu-mir-471_5p	0	0	0	0	0	0	0	0	0	0	0	0	0	0	0	0	0	0	0	0	0	0	0	0	0	0	0	7.46743	0	0	0	0	0	0	0.628024	0	0	0	227.343	0.269966	227.343
mmu-mir-483_5p	6.71846	0	0.255758	0	0	7.03532	0.252108	0	0.432228	0	0	0.233891	0	0	0.3591	1.99662	0.376446	0	0	0.199271	0	0	0	0.205724	0.346214	1.36741	0.269584	13.6903	604.828	0.971861	19.803	0.524588	0	1.0975	1.88407	12.1239	50.0821	7.64797	4.4577	2.96963	604.828
mmu-mir-484_5p	85.9963	157.593	144.247	40.6832	164.613	27.3596	38.0683	5.52537	36.7394	174.582	65.0033	24.0907	227.85	116.967	47.0422	114.14	180.694	61.7407	63.9216	42.8433	49.1515	191.799	170.112	85.5813	120.05	73.254	106.755	69.696	12.7909	0	4.50068	6.29506	0.580715	12.6213	10.3624	73.3498	17.1127	28.3182	2.22885	6.20923	227.85
mmu-mir-485_3p	0.223949	0	0	0.315373	1.88849	4.69021	1.00843	0	0	0	0	0	0	0.726505	0.718201	23.9595	9.78759	0	1.34101	0.199271	0	0	0	0.205724	158.653	0	1.88709	372.127	246.987	0.971861	247.717	1.22404	1.355	0.548751	3.45413	18.388	7.37887	7.23457	6.68656	8.09899	372.127
mmu-mir-485_5p	1.79159	0	0	0	1.88849	13.2889	1.51265	0	0	0	2.34246	0.233891	0	0	0.718201	115.471	42.9148	0	1.11751	0.398543	0	0	0	0.617173	318.603	0.97672	7.00919	1824.54	646.855	3.10995	2165.18	4.54643	3.67786	2.56084	33.5993	138.819	151.973	45.4744	53.4924	59.9325	2165.18
mmu-mir-486_3p	6.04661	4.45575	4.34788	2.20761	1.25899	3.12681	5.79849	4.25028	2.16114	0.755764	3.8065	0	2.18212	1.69518	5.02741	1.99662	2.63512	0.488068	1.34101	0.797085	0.531368	1.98023	2.42073	0.617173	2.51005	1.36741	1.61751	3.11143	3.04546	173.574	25.0238	8.918	1.355	19.5721	9.10634	47.2833	134.076	7.44127	2.22885	34.0158	173.574
mmu-mir-487b_3p	0	0	0	0	0.314748	1.17255	0.252108	0	0	0	0.585615	0	0	0	0	17.9696	9.78759	0	0	0	0	0	0	0	5.45287	0.195344	0.269584	599.261	224.45	0.194372	192.089	0.524588	0	0.182917	2.19808	13.3363	7.69287	0.413404	2.22885	1.88976	599.261
mmu-mir-494_3p	0.447897	0	0.255758	0	0.629496	0.781702	0.504217	0	0	0	0.585615	0	0	0.242168	0	29.2838	18.4459	0.244034	0.223502	0.199271	0	0	0	0.205724	58.2505	0.195344	0.539168	1221.55	93.4955	0.388744	4.6807	0.349726	0	0.182917	2.19808	10.7095	3.92493	2.06702	4.4577	4.31946	1221.55
mmu-mir-495_3p	0	0	0.255758	0	1.25899	3.90851	0.252108	0	0	0.755764	0	0.233891	0	0	0.3591	63.5592	36.8917	0.244034	0	0	0	0	0	0.205724	114.683	0	1.34792	1482.91	409.614	0.583116	156.263	0.699451	0.193572	0.182917	2.82611	23.4396	7.53587	6.61446	2.22885	3.50956	1482.91
mmu-mir-497_5p	2.46343	1.17256	1.02303	5.04597	4.40647	8.20787	4.53795	2.12514	1.72891	9.82493	0.292808	0.233891	0	0	1.7955	80.8632	1.12934	0	0.894008	3.38761	1.32842	0.565779	0	1.64579	9.08812	2.73482	1.61751	233.979	0.609091	21.1866	50.5876	151.431	5.22644	88.8977	28.5751	219.847	7.22188	53.5358	84.6964	115.276	233.979
mmu-mir-499_5p	0.671846	0.234513	0.255758	0.315373	0	0	0.252108	0	0.864456	0.755764	4.97773	0.935562	1.63659	0.484337	0.3591	3.66048	11.2934	1.22017	0.670506	0.398543	0.265684	2.54601	1.54047	38.2647	2.16384	0	0	2703.21	4.56818	384.079	23.7636	2.09835	0	3.29251	0	2.82892	15.0717	0.206702	31.2039	0.539933	2703.21
mmu-mir-501_3p	364.812	117.256	101.28	143.81	164.298	96.1494	67.3129	51.8535	82.1233	188.185	221.948	211.203	960.862	153.777	333.604	207.982	319.226	75.8946	29.7258	41.2492	83.6905	242.436	584.717	85.9928	101.96	104.314	50.6818	77.1634	116.641	3.10995	46.2669	21.3333	9.67858	37.8638	34.5413	71.3291	22.1366	54.1559	93.6118	38.0653	960.862
mmu-mir-503_5p	441.403	453.783	373.918	45.0984	64.5233	63.7087	7.81536	1.70011	27.2304	823.027	473.47	508.01	471.703	3038.24	226.592	97.8345	244.313	57.104	25.2557	302.693	47.0261	471.577	542.245	632.397	705.324	107.244	29.6543	3790.96	102.632	16.1329	41.2262	173.464	15.6793	135.907	58.7202	627.211	259.046	330.103	552.755	477.84	3790.96
mmu-mir-511_3p	0.895794	0.234513	1.53455	0.315373	0.314748	0	23.9503	2.12514	0.864456	11.3365	351.662	0	10.7288	15.0144	502.741	335.766	0	0	0.447004	1.79344	0.797052	0	0	0	8.65535	0	0	0	0.304546	3.88744	3.78057	13.8142	18.3893	6.21918	11.3044	59.4073	9.57684	22.1171	91.3829	18.3577	502.741
mmu-mir-532_3p	74.127	42.6814	172.636	197.424	145.414	41.4302	32.2699	65.8794	29.3915	25.696	130.299	18.9451	145.839	35.1144	71.1019	73.2095	68.8896	20.9869	11.3986	11.3585	24.4429	72.4197	108.053	22.2182	31.8517	43.757	70.6311	11.2011	37.1546	0	5.22078	2.44808	0.193572	4.57293	11.9325	11.9219	5.33791	8.47478	17.8308	9.71879	197.424
mmu-mir-532_5p	1813.76	1264.03	274.94	624.755	1332.64	728.547	830.697	632.442	548.93	160.222	1469.6	766.693	941.041	562.557	1311.43	923.771	665.556	231.344	146.841	234.144	695.029	475.255	592.2	237.612	260.18	377.6	133.714	561.924	689.796	29.5446	330.71	185.005	48.1993	249.682	503.989	171.554	80.2256	178.384	456.915	176.018	1813.76
mmu-mir-540_3p	0.671846	0	0	0	1.57374	1.5634	0.252108	0	0	0	0.292808	0.233891	0	0	0	18.6352	9.78759	0	0.223502	0	0	0	0	0.411449	20.167	0	0.808753	754.832	95.0182	0.388744	51.3077	0.349726	0.387143	0	1.88407	29.5016	14.7577	4.96085	6.68656	5.66929	754.832
mmu-mir-540_5p	0.223949	0	0	0	0	0.390851	0	0	0	0	0.292808	0	0	0.242168	0	8.65203	5.27024	0	0	0	0	0	0	0	2.4235	0	0.269584	395.774	22.5364	0	27.3641	0.174863	0.387143	0.365834	5.65221	47.0813	20.5666	8.26808	4.4577	2.15973	395.774
mmu-mir-541_5p	6.49451	0.234513	0	0.315373	7.2392	25.0145	4.53795	0	0.864456	0.755764	11.7123	1.16945	0	1.45301	1.4364	276.865	270.288	0	5.58755	0.597814	0.797052	0.565779	0.220067	1.44007	525.639	1.7581	16.9838	6602.45	1163.06	6.9974	1370.91	15.7377	9.87216	9.87752	245.557	530.422	155.427	181.278	205.054	195.186	6602.45
mmu-mir-542_3p	42.9981	45.0265	8.95152	4.7306	3.77697	5.08107	1.26054	0.850057	5.61897	7.55764	146.697	107.356	36.5506	213.35	39.5011	58.2348	47.0557	8.05313	6.48156	21.1228	7.70484	16.4076	16.2849	56.7799	50.0279	9.18117	3.23501	477.293	37.7637	1.36061	4.32065	40.743	3.87143	22.4988	16.3286	56.1742	13.6588	24.5975	86.9252	50.7537	477.293
mmu-mir-543_3p	1.11974	0	0.511515	0	1.25899	6.25362	4.79006	0	0	0	0	0	0	1.45301	0.3591	13.9764	33.5037	0.244034	1.78802	0.199271	0	0	0	0.822897	393.905	0.586032	3.50459	2062.88	493.364	3.10995	831.725	3.67212	5.61358	2.19501	4.39617	42.2317	11.4608	22.7372	0	14.3082	2062.88
mmu-mir-547_3p	0	0	0	0	0	0	0	0	0	0	0	0	0	0	0.3591	0	0	0	0	0	0	0	0.220067	0	0	0	0	0	0	0.583116	0	0	0.193572	0.365834	0.942036	0.202066	0	0	267.462	5.93926	267.462
mmu-mir-598_3p	0.895794	0.469026	0	0	2.20323	1.17255	0.504217	0	1.72891	15.871	0.878423	103.614	249.853	0.726505	0.3591	3.99325	6.02313	0	15.6451	3.58688	1.32842	25.1772	0.880267	133.309	169.645	6.64169	36.933	284.384	62.7364	8.55237	5302.52	52.6337	24.5836	98.9581	8.16431	38.1904	1.56997	34.9326	26.7462	1.88976	5302.52
mmu-mir-652_3p	132.13	187.61	74.937	140.341	116.142	94.9768	57.2286	53.5536	69.1565	35.5209	652.083	544.965	666.093	702.772	332.886	500.82	255.23	37.5813	35.9838	105.215	214.141	262.239	124.118	186.181	127.666	141.038	160.133	263.227	228.105	3.10995	60.129	61.202	4.64572	33.6567	79.445	101.841	50.5531	58.9101	55.7213	128.504	702.772
mmu-mir-665_3p	0	0	0	0	0.629496	1.5634	0.504217	0	0	0	0	0	0	0.726505	0.3591	30.6149	17.3165	0	0	0	0	0	0.220067	0	5.71253	0.195344	0.269584	1049.8	69.4364	0	66.79	0.174863	0.774287	0.548751	4.39617	27.2788	12.8738	3.72064	4.4577	4.31946	1049.8
mmu-mir-666_5p	0.895794	0	0	0	0.314748	0.390851	0	0	0	0	0.585615	0	0	0	0	3.99325	17.693	0	0	0	0	0	0	0.205724	22.677	0	0.539168	183.574	56.95	0.583116	60.4891	0	0	0	1.57006	8.28469	8.79185	3.92734	0	4.31946	183.574
mmu-mir-668_3p	0.447897	0	0	0	0	0.390851	0	0	0	0.755764	0	0	0	0	0	1.33108	3.38801	0	0.223502	0	0	0	0	0	14.1082	0.195344	0.269584	16.1794	8.22273	0.194372	129.619	0.349726	0.580715	0.182917	0.942036	9.49708	8.32086	1.24021	0	1.07987	129.619
mmu-mir-669c_5p	1138.11	274.38	399.238	64.3362	1493.79	1507.51	16.1349	115.183	452.975	693.792	516.22	1.63723	625.724	3787.75	119.58	313.803	147.19	1434.92	3303.14	2667.25	1212.85	364.645	813.367	2926.02	3587.81	903.075	3215.33	31602.1	764.41	6.02554	312.347	35.3223	6.00072	40.7905	32.9712	257.027	484.023	572.978	483.661	90.4387	31602.1
mmu-mir-669h_5p	1.34369	0.234513	0.767273	0	0.944244	0.390851	0	0	0.864456	1.51153	0.878423	0	0.545531	0.242168	0	0.998312	0.376446	2.19631	2.68202	2.39126	1.5941	3.11179	3.9612	8.22897	3.7218	3.71154	4.58293	161.172	0.609091	0	1.26019	0	0	0	0	0.202066	0.156997	0	0	0.539933	161.172
mmu-mir-669l_5p	2.46343	1.8761	3.32485	0	7.8687	5.47192	0	1.27509	3.0256	0	2.92808	0	0.181844	6.53854	0.718201	2.32939	1.88223	4.14858	5.14055	7.57231	5.31368	1.69734	4.40134	13.5778	6.57806	2.93016	10.5138	223.401	12.7909	0	0.540081	0	0	0	0.314012	1.01033	0.784987	0.620106	2.22885	0.269966	223.401
mmu-mir-669o_5p	2.23949	2.34513	0.767273	0	5.35071	4.69021	0	1.70011	2.59337	0	2.04965	0	0.727375	6.29638	0.718201	3.99325	0.752892	3.66051	9.38709	9.16648	1.5941	3.11179	4.6214	16.2522	7.01083	2.73482	13.4792	187.308	3.04546	0	0.540081	0	0	0	0	0.808262	1.41298	1.86032	0	0.269966	187.308
mmu-mir-672_5p	5.37477	1.17256	0.255758	0.94612	36.8255	13.6798	5.54638	0	4.32228	13.6038	54.4622	3.74225	29.8224	2.66385	9.69571	0.665541	48.1851	2.68438	0.670506	0.797085	4.25094	3.39468	54.7966	44.6422	1.64452	2.34413	0.808753	6812.78	98.3682	4.47056	612.092	189.202	2.90358	117.067	171.136	52.9412	4.55292	976.254	1615.92	1488.05	6812.78
mmu-mir-673_5p	0.223949	0	0	0	0	0	0.504217	0	0	0	0.292808	0	0	0	0	4.99156	0	0	0.223502	0.199271	0	0	0	0	1.1252	0.195344	0.269584	331.678	24.9727	0.194372	12.0618	0.174863	0	0.365834	1.88407	9.49708	5.02391	1.65362	2.22885	2.69966	331.678
mmu-mir-674_3p	21.947	14.7743	14.8339	5.36135	21.0881	15.634	1.26054	1.27509	21.6114	2.26729	57.6831	77.1839	218.394	29.0602	107.73	127.784	74.1598	28.552	15.6451	15.3439	15.6754	15.5589	22.6669	24.4812	33.929	11.5253	22.9147	237.713	37.7637	0.971861	16.7425	5.07102	0.967858	7.13377	10.9904	25.2582	7.53587	15.2959	8.91541	18.6277	237.713
mmu-mir-674_5p	70.9917	52.5309	84.9116	29.3297	76.4837	132.499	4.03373	16.1511	155.17	10.5807	127.371	278.33	322.773	97.1095	330.732	145.754	294.381	59.0563	20.3387	28.4958	50.2143	54.3148	54.5766	61.7173	72.6184	34.9666	52.8385	701.938	513.464	7.19177	164.005	45.1146	8.13001	38.0468	25.1209	86.282	16.4847	37.4131	42.3482	59.3926	701.938
mmu-mir-676_3p	39.8629	31.8938	42.9673	45.7291	12.9047	8.98958	0.504217	4.67531	9.94125	18.1383	14.9332	0.467781	4.18241	5.56987	1.4364	27.62	1.50578	0.976137	0	1.99271	1.5941	0.28289	0.440134	0.205724	0.519321	0	0.539168	293.719	56.95	18.271	205.951	61.7266	21.68	58.8993	725.681	378.873	36.8944	151.306	254.089	172.239	725.681
mmu-mir-676_5p	4.92687	3.28318	2.30182	3.46911	0.944244	2.73596	0	1.27509	0.432228	3.02306	0.292808	0	0.363687	1.45301	1.0773	7.65372	0	0.244034	0	0	0.265684	0	0	0	0	0	0	100.81	34.1091	3.30433	53.288	9.09287	3.09715	8.5971	189.977	42.2317	3.61094	15.9161	95.8406	38.0653	189.977
mmu-mir-677_5p	1.11974	0.703539	1.02303	0.630747	3.14748	1.95426	0.252108	0	8.21233	15.1153	7.613	3.74225	8.36481	10.4132	1.4364	1.33108	16.5636	3.17244	3.35253	8.17013	4.51663	54.3148	24.6475	25.5098	9.34778	26.7621	2.15667	688.87	0.609091	0	1.9803	0	0.193572	0.914585	0.942036	3.43511	1.56997	2.06702	11.1443	0	688.87
mmu-mir-689-2_3p	0	0	0.255758	0	16.6816	0.781702	0	0	1.72891	0	0.585615	0.467781	0.909219	0	0	0	22.2103	0	0	0	102.554	20.3681	2.42073	0.617173	0	0	0	0.622286	0	0	0	0	0	0.182917	0	0	0	0	0	0	102.554
mmu-mir-700_3p	6.71846	3.75221	1.7903	2.83836	2.51798	3.51766	5.29427	2.55017	4.32228	3.02306	9.95546	28.0669	29.8224	19.6156	26.5734	13.9764	22.9632	5.85682	39.3364	13.949	9.56463	37.0585	50.8354	38.2647	19.1283	100.993	32.6197	56.0057	3.65455	1.36061	6.12092	1.57377	0.193572	3.10959	7.22227	7.67849	5.6519	8.47478	8.91541	4.58943	100.993
mmu-mir-708_5p	0.223949	0.234513	1.7903	0	0	0	32.7741	4.25028	0	0	66.4674	0	0.363687	0.242168	26.2143	33.6098	0	0	0	0.398543	0.265684	0	0.220067	0	4.67389	0	1.34792	858.754	13.7046	0.583116	280.842	3.84698	0.387143	10.0604	31.0872	204.692	1.41298	10.9552	28.9751	165.759	858.754
mmu-mir-741_3p	0	0	0	0	0	0	0	0	0	0	0	0	0	0	0	0	0	0	0	0	0	0	0	0	0	0	0	22.4023	0	0	0	0	0	0	1.57006	0	0	0	485.89	1.34983	485.89
mmu-mir-741_5p	0	0	0	0	0	0	0	0	0	0	0.292808	0	0	0	0	0	0	0	0	0	0	0	0	0	0	0	0	4.97828	0	0	0	0	0	0	0.628024	0	0	0	182.766	0.809899	182.766
mmu-mir-743a_3p	0	0	0	0	0	0	0	0	0	0	0.292808	0	0	0	0	0	0	0	0	0	0	0	0	0	0	0	0	4.356	0	0	0	0	0	0	4.71018	0	0	0	739.979	5.66929	739.979
mmu-mir-743b_3p	0	0	0	0	0	0	0	0	0	0.755764	2.34246	0	0	0.968673	2.1546	1.99662	0.752892	0	0	0.199271	0	0	0	0	0	0	0	52.8943	0	0.194372	0.360054	0	0.387143	0	73.1648	0	0	0	25495.8	122.025	25495.8
mmu-mir-743b_5p	0	0	0	0	0	0	0	0	0	0	0.292808	0.233891	0	0	0	0	0	0	0	0	0	0	0	0	0	0	0	11.2011	0	0	0	0	0	0	3.14012	0	0	0	597.332	2.15973	597.332
mmu-mir-744_5p	3196.64	6115.63	2153.74	1683.46	876.573	839.939	1256.26	209.114	1181.28	1045.98	2103.53	2947.02	1861.53	16134.5	641.353	822.609	2682.55	2700.24	2066.95	1869.36	1590.65	2282.35	2608.01	3889.42	1682.95	3091.71	1301.01	4150.02	609.7	25.8515	1343	342.381	100.464	598.505	207.876	1317.87	637.252	1366.51	287.522	285.624	16134.5
mmu-mir-760_3p	3.13528	0.703539	0	0.630747	0.629496	0.781702	0	0	2.16114	6.04611	1.75685	2.10501	9.27403	0.968673	7.18201	4.32602	5.64669	0.244034	0	0.199271	1.06274	5.3749	3.301	7.6118	3.7218	0	0.269584	21.1577	6.09091	0.388744	149.602	1.74863	0.193572	0.365834	0.628024	3.23305	0.313995	0.413404	37.8905	3.50956	149.602
mmu-mir-770_3p	0.223949	0	0	0	0.314748	1.5634	0	0	0	1.51153	0	0	0	0.484337	0	5.6571	0	0	0	0	0	0	0	0	7.27049	0	0	487.872	112.986	0	683.203	0.174863	0.387143	0.365834	2.19808	3.83924	4.08193	0.826808	6.68656	1.34983	683.203
mmu-mir-7a-1_5p+mmu-mir-7a-2_5p	345.329	173.305	57.034	62.7593	979.495	1441.07	253.117	39.5276	758.56	805.645	115.659	43.0359	58.0081	504.679	71.461	26.2889	433.289	174.728	509.138	450.553	1042.28	366.342	247.355	446.422	507.376	178.349	261.497	2665.25	155.927	0.971861	1148.39	21.8579	57.4908	52.863	508.699	59.8114	70.1778	219.311	78.0098	4.0495	2665.25
mmu-mir-7b_5p	0	0	0	0	0	0	0	0	0.432228	0.755764	0	0	0.181844	0	0	0	0	0	0	0.199271	0	0	0	0.411449	0	0	0	24.2691	0	0	308.386	0.524588	0.387143	0.182917	53.696	0.202066	0.156997	1.65362	0	0	308.386
mmu-mir-802_3p	0	0	0	0	0	0	0	0	0	0	0.292808	0	0	0	0	0	0	0	0	0	0	0	0	0	0	0	0	0	0	0	0.180027	0	4.06501	1.64625	477.298	0	0	0	2.22885	0	477.298
mmu-mir-802_5p	0	0	0	0	0	0	0	0	0	0	0.292808	0	0	0	0	0	0	0	0	0	0	0	0	0	0	0	0	0	0	0	0	0	0.774287	0	346.041	0	0	0	0	0	346.041
mmu-mir-871_3p	0	0	0	0	0	0	0	0	0	0	0.292808	0	0	0.242168	0	0	0	0	0	0	0	0	0	0	0	0	0	8.712	0	0	0.180027	0	0	0	5.3382	0	0	0	528.238	1.6198	528.238
mmu-mir-871_5p	0	0	0	0	0	0	0	0	0	0	0	0	0	0	0	0	0	0	0	0	0	0	0	0	0	0	0	6.22286	0	0	0	0	0	0	0.628024	0	0	0	124.816	0.809899	124.816
mmu-mir-872_3p	39.8629	46.6681	29.1564	23.3376	25.1798	19.5426	39.0768	8.07554	23.3403	2.26729	16.9828	35.0836	7.63744	20.1	15.4413	28.951	15.4343	42.95	16.0921	22.5177	19.9263	40.4532	14.9645	62.7459	59.116	38.0921	14.8271	296.208	50.8591	0.777489	47.8872	17.1366	5.42001	38.2297	8.79233	33.1387	3.92493	14.4691	55.7213	15.658	296.208
mmu-mir-872_5p	45.2376	47.6061	72.891	57.0826	119.604	136.016	98.3222	182.337	101.141	58.9496	54.755	147.117	94.195	86.4541	61.0471	69.2163	33.1272	153.742	89.8478	133.711	70.672	393.217	187.057	277.728	174.838	250.822	91.6586	643.443	209.223	5.24805	129.259	75.0161	16.0664	195.355	62.4884	200.853	38.4643	130.016	624.079	106.367	643.443
mmu-mir-877_5p	77.0383	9.84955	79.5407	27.7529	142.266	99.2762	15.8828	3.40023	47.1129	91.4475	41.2859	39.7614	163.296	6.78071	44.1694	16.6385	287.981	7.32103	8.49308	7.97085	117.432	54.3148	173.193	66.449	86.2073	9.57185	32.3501	90.2314	46.9	0.971861	44.1066	4.54643	3.29072	14.0846	3.76814	6.87023	2.51196	6.61446	8.91541	7.82902	287.981
mmu-mir-878_3p	0	0	0	0	0	0	0	0	0	0	0	0	0	0	0	0.332771	0	0	0	0	0	0	0	0	0	0	0	5.60057	0	0	0	0	0	0	0	0	0	0	245.174	0.539933	245.174
mmu-mir-878_5p	0	0	0	0	0	0	0	0	0	0	0.292808	0	0	0.726505	0	0	0	0	0	0	0	0	0	0	0	0	0	44.1823	0	0	0	0	0	0	7.8503	0.202066	0	0	1876.69	7.01913	1876.69
mmu-mir-880_3p	0	0	0	0	0	0	0	0	0	0	0	0	0	0	0	0.332771	0	0	0	0	0	0	0	0	0	0	0	4.97828	0	0	0	0	0	0	4.39617	0	0	0	543.84	5.12936	543.84
mmu-mir-881_3p	0	0	0	0	0	0	0	0	0	0	1.17123	0	0	0.726505	0	0.332771	0	0	0	0	0	0	0	0	0	0	0	32.3588	0	0	0	0	0.193572	0	44.2757	0	0	0	14465.2	33.4758	14465.2
mmu-mir-881_5p	0	0	0	0	0	0	0	0	0	0	0	0	0	0	0	0	0	0	0	0	0	0	0	0	0	0	0	0	0	0	0	0	0	0	0.314012	0	0	0	187.224	0	187.224
mmu-mir-883a_3p	0	0	0	0	0	0	0	0	0	0	0	0	0	0.968673	0	0.665541	0	0	0	0.199271	0	0	0	0	0	0	0	16.1794	0	0	0	0	0	0	11.9325	0	0	0	3075.82	18.0877	3075.82
mmu-mir-883b_3p	0	0	0	0	0	0	0	0	0	0	0	0	0	0.242168	0.3591	0	0	0	0	0	0	0	0	0	0	0	0	1.86686	0	0	0	0	0	0	0.942036	0	0	0	265.233	0.809899	265.233
mmu-mir-9-2_3p+mmu-mir-9-1_3p+mmu-mir-9-3_3p	0.223949	0	0.255758	0.315373	0	1.5634	0	0	0	3.02306	1.46404	0	0	0	134.663	4.65879	0	0	0	0	0.797052	0	0.440134	0.205724	12.4637	0.195344	0.539168	58.4948	4.26364	0.583116	681.222	0.174863	0.774287	8.04835	1.57006	1.21239	0	0.620106	4.4577	0.269966	681.222
mmu-mir-9-2_5p+mmu-mir-9-1_5p+mmu-mir-9-3_5p	1.79159	1.8761	1.27879	0.630747	0.314748	8.98958	0.504217	0.425028	2.59337	4.53459	31.0376	0.467781	0.727375	0.484337	2216.73	71.8784	1.88223	1.46421	0.223502	0	1.5941	0.28289	0.880267	1.02862	70.5411	1.95344	0.539168	219.667	16.4455	4.66493	10274.5	4.19671	6.96858	87.9831	16.3286	6.87023	1.09898	9.9217	129.273	4.0495	10274.5
mmu-mir-92a-1_5p	253.958	96.6194	32.4812	31.222	222.841	219.268	40.8415	30.602	114.108	23.4287	153.138	8.65395	19.6391	21.553	16.1595	10.3159	53.8318	57.348	56.993	76.9187	75.9856	167.188	155.587	31.6815	28.9089	20.5111	64.161	482.271	25.5818	0.971861	0.900135	4.7213	1.355	2.74376	5.3382	17.9838	9.41984	11.5753	80.2387	7.28909	482.271
mmu-mir-92a-2_3p+mmu-mir-92a-1_3p	30660.6	26852.2	5232.55	7148.88	6488.84	7444.15	13924.4	880.659	14764.9	18239.6	7670.68	626.359	23991	17765.2	530.391	435.597	5374.89	78670.3	45763.6	46890.9	5617.36	33526.4	45230.8	21286.7	31904.4	44179.6	46725.1	55573.2	566.15	79.3038	235.655	335.037	182.538	777.764	967.157	8677.5	7642.63	10976.7	1281.59	415.208	78670.3
mmu-mir-92a-2_5p	266.723	45.4955	37.3406	38.4755	136.601	299.392	15.6307	11.9008	218.275	21.1614	8.49142	0	1.81844	0.968673	0	0	24.0925	84.9239	33.7488	62.9697	228.223	158.135	28.3886	4.73166	81.4468	17.1903	174.691	751.099	1.82727	0	0	0.174863	0	2.19501	0	1.81859	5.18091	6.82117	0	0	751.099
mmu-mir-92b_3p	23.2907	9.38052	22.5067	10.0919	283.273	10.553	116.474	0	94.2257	235.798	23.4246	4.9117	83.6481	49.6445	1.0773	9.65035	27.1041	124.701	172.991	68.1508	9.56463	137.767	172.972	210.867	240.619	226.99	229.147	990.679	7.91819	1.36061	764.035	229.42	0.387143	19.5721	15.0726	36.7759	16.4847	25.8378	22.2885	51.5636	990.679
mmu-mir-92b_5p	1.79159	0	5.37091	3.15373	114.253	5.08107	3.78162	0.425028	20.3147	87.6686	7.02739	0.467781	8.7285	1.21084	0.718201	1.99662	6.77603	0.488068	1.56451	0.797085	5.31368	16.6905	10.7833	22.0125	17.9166	2.93016	7.54836	77.1634	4.56818	0	166.705	35.1474	0.967858	1.28042	4.39617	1.81859	0.156997	0.826808	6.68656	14.5782	166.705
mmu-mir-93_5p	1181.33	1980.23	1026.61	490.406	1282.28	2254.82	304.043	484.532	1041.24	493.514	1406.06	122.091	389.327	1928.63	673.313	417.627	396.021	854.364	314.691	610.169	1189.47	1518.27	979.737	980.071	758.814	544.619	418.125	7013.78	484.228	9.91298	91.9938	65.9233	35.0365	94.934	199.084	657.925	211.475	303.439	510.407	164.14	7013.78
mmu-mir-96_5p	0	0	0	0.315373	3.77697	2.73596	3.0253	0	6.91565	9.06917	15.8116	0	10.1832	0	0	0.998312	77.9243	0.732103	2.90553	3.38761	5.048	257.43	81.8648	482.835	26.745	28.3249	1.88709	2540.17	1.52273	0	0.540081	9.44259	1.93572	7.68252	12.2465	57.1845	0.313995	67.7983	2.22885	0	2540.17
mmu-mir-98_5p	451.928	612.079	240.157	99.3426	789.388	363.492	828.932	94.7813	245.506	835.119	274.654	415.624	1023.78	705.194	168.777	207.982	334.284	432.917	438.064	445.969	763.31	1322.23	651.618	1442.54	841.04	885.494	482.286	46.0491	287.491	47.0381	730.91	286.25	66.5887	478.877	77.2469	365.537	99.0653	279.668	35.6616	29.6963	1442.54
mmu-mir-99a_5p	120.484	27.6725	9.46304	1.89224	0.629496	2.34511	24.9587	0.850057	4.75451	1.51153	101.897	3.74225	154.022	39.9578	56.3788	583.014	0.376446	6.58892	1.56451	6.37668	3.98526	4.24334	1.10033	23.0411	169.212	6.44635	1.07834	2.48914	98.9773	307.691	1046.32	677.419	122.531	780.141	796.02	1957.61	121.673	1113.71	1560.2	1218.63	1957.61
mmu-mir-99b_3p	10.5256	0.938052	0	0.94612	0.314748	1.95426	0.252108	0	0.864456	0	7.90581	3.97614	2.00028	2.90602	74.6929	117.468	3.76446	0	3.57603	1.3949	1.85979	1.98023	6.16187	13.1664	97.3727	3.71154	8.08753	104.544	124.559	3.69307	80.292	60.3277	5.42001	43.9001	25.435	17.3776	1.41298	7.85468	37.8905	58.3127	124.559
mmu-mir-99b_5p	70.3199	23.6858	9.71879	10.7227	7.2392	55.5009	6.80692	2.55017	7.34788	12.0922	144.354	150.859	68.0095	25.912	1522.59	3223.55	44.7971	0.976137	95.4354	45.6331	26.5684	21.4996	105.632	157.791	1911.62	150.806	265.54	1011.84	4208.21	203.508	1487.38	1494.03	112.078	1177.62	821.455	730.871	48.8262	278.841	3200.63	2317.39	4208.21
mmu-let-7a-1_3p+mmu-let-7c-2_3p	6.94241	3.98672	14.8339	3.15373	21.0881	10.9438	7.56325	5.9504	5.18674	6.80188	2.04965	2.33891	3.63687	2.17951	0.718201	10.6487	1.88223	2.68438	2.45852	2.98907	11.4244	11.0327	1.3204	6.7889	4.84699	4.68825	5.66127	1.86686	23.1455	1.55498	4.6807	4.37157	0.580715	6.58502	1.25605	3.63718	0.941984	5.58095	6.68656	2.15973	23.1455
mmu-let-7a-2_3p	0	0	0	0	0	0	0	0	0	0	0	0	0	0	0	0	0	0	0	0	0	0	0	0	0	0	0	0	0.304546	0	0	0	0	0	0	0	0	0	2.22885	0	2.22885
mmu-let-7b_3p	3.58318	2.57964	6.6497	5.04597	0.314748	0.390851	0.756325	1.27509	0	0.755764	1.75685	0.701672	3.81872	1.45301	0.3591	6.98818	0.752892	2.44034	2.45852	2.19198	0.797052	4.80912	1.9806	1.23435	5.53942	2.73482	8.35711	0	9.13637	0	1.62024	0	0	1.28042	3.76814	4.44544	0.313995	1.65362	0	3.77953	9.13637
mmu-let-7c-1_3p	0	0	0	0	0	0	0	0	0	0	0	0	0	0	0	0	0	0	0	0	0	0	0	0	0.0865535	0	0	0	0	0.388744	0.360054	0	0	0	0.314012	0	0	0	0	0.809899	0.809899
mmu-let-7e_3p	0.223949	0	0	0	0	0	0	0	0	0	0.292808	0.467781	0.181844	0.242168	2.5137	9.65035	0	0	0.447004	0	0	0	0	1.64579	5.53942	0.586032	1.34792	3.11143	16.4455	0.194372	8.28124	2.09835	0.580715	2.19501	0.628024	3.23305	0	1.44691	6.68656	2.4297	16.4455
mmu-let-7f-1_3p	11.8693	11.2566	5.62667	13.8764	22.0323	19.5426	3.27741	4.25028	15.128	0.755764	7.90581	0.701672	5.09162	2.42168	3.2319	1.99662	1.88223	1.70824	4.91704	2.19198	27.0998	12.1643	6.602	10.4919	3.46214	3.1255	8.89628	0.622286	27.1046	0.777489	1.62024	1.22404	1.16143	2.37792	1.57006	3.63718	0.627989	1.03351	4.4577	1.6198	27.1046
mmu-let-7f-2_3p	0.447897	3.04867	0.255758	1.57687	0.944244	0.781702	3.0253	0.425028	0	0.755764	0.292808	1.40334	0.909219	0	0	1.33108	0	0.488068	1.56451	0.996357	0.531368	1.98023	0	0.822897	0.605874	1.95344	0.808753	0	0.913637	0	0.720108	0.174863	0	0.731668	0	0.606197	0.156997	0.620106	0	0	3.04867
mmu-let-7g_3p	1.11974	0.234513	0	0.94612	1.57374	1.5634	0.504217	0	1.72891	0.755764	0.585615	0.467781	0.363687	0	1.0773	0.332771	0.376446	0.244034	0.447004	0.398543	0.265684	1.69734	1.10033	0.411449	0.346214	0.586032	0.808753	0	0.609091	0	0.540081	0.349726	0.193572	0.548751	0.942036	1.41446	0	0.826808	2.22885	0.809899	2.22885
mmu-let-7i_3p	6.04661	6.33185	3.06909	9.4612	5.98021	6.25362	2.01687	4.67531	4.32228	11.3365	10.2483	11.6945	3.63687	7.74939	5.74561	14.6419	9.0347	3.66051	3.79953	3.98543	6.6421	22.9141	10.3431	14.8122	6.40496	12.3067	6.7396	1.86686	10.3546	0.777489	3.60054	4.7213	0.967858	2.37792	6.90826	6.4661	1.56997	3.10053	4.4577	2.4297	22.9141
mmu-mir-100_3p	0	0	0	0	0	0	0	0	0	0	0	0	0	0	0	1.66385	0	0	0	0	0	0	0	0	2.16384	0	0	0	3.04546	0	0.720108	0.174863	0	0	0	0.808262	0	0.413404	0	1.34983	3.04546
mmu-mir-101a_5p	0	0	0	0	0	0	0	0	0	0	0	0	0	0	0.3591	0	0	0	0	0.199271	0.265684	0	0.220067	0	0	0	0	3.11143	0	0	0.180027	0	0.193572	0.731668	0	0.202066	0	0	0	0	3.11143
mmu-mir-101b_5p	0	0	0	0	0	0	0	0	0	0	0	0	0	0	0	0	0	0	0	0	0	0	0	0.205724	0.0865535	0	0	1.24457	0	0	0	0	0	0	0	0	0	0	0	0	1.24457
mmu-mir-103-1_5p	0.223949	0	0	0	0	0	0	0	0	0	0	0	0.38284	0	0	0	0.376446	0	0	0	0	0.0148978	0	0.216558	0.173107	0	0	0.622286	0.609091	0	0	0	0	0	0	0	0	0	0	0	0.622286
mmu-mir-103-2_5p	1.34369	0.938052	0.255758	0.630747	1.25899	0.781702	0.504217	0.425028	0	0	0.292808	0.467781	1.4356	3.39036	0.718201	0.332771	1.12934	0	0	0.597814	1.5941	2.814	0.6602	1.84069	1.03864	1.17206	1.07834	3.73371	0.609091	0	0.540081	0.174863	0	0	0	0	0	0	0	0	3.73371
mmu-mir-106a_3p	0.447897	2.34513	0.511515	0.315373	0.629496	1.17255	0	0	0.432228	0	0.292808	0	0	0	0	0	2.63512	0.976137	0	0.797085	3.71958	2.54601	0	0.617173	1.03864	0.586032	2.69584	44.1823	0	0	0	0	0	0	0	0	0	0.206702	0	0	44.1823
mmu-mir-107_5p	0	0	0.255758	0	0	0	0.252108	0	0.432228	0	0.292808	1.40334	0.181844	0	0	0	0	0	0	0	0	0.565779	0	0	0	0	0	0	0	0	0.360054	0	0	0	0	0.606197	0	0	0	0	1.40334
mmu-mir-10a_3p	1.56764	0.703539	0.511515	3.46911	1.88849	1.95426	0.756325	0.425028	0.432228	0.755764	13.1763	9.8234	16.3659	25.1855	5.38651	5.98987	0	0	0.894008	3.38761	0.265684	0	0	0	0.692428	0.781376	9.43545	0	6.09091	0.194372	0.180027	11.7158	1.355	43.5343	2.82611	14.3467	2.82595	1.24021	0	10.2587	43.5343
mmu-mir-10b_3p	0	0	0	0	0	0	0.252108	0	0	0	0	0	0	0	0	0.332771	0	0	0	0	0	0	0	0	1.64452	0	0	0	1.21818	0	0	0.174863	0	4.57293	0.628024	2.22272	0	0.620106	4.4577	4.31946	4.57293
mmu-mir-1-1_5p	0	0	0	0	0	0	0	0	0	0	0	0	0	0	0	0	0	0	0	0	0	0	0	0	0	0	0	0	0	2.13809	0.180027	0.174863	0	0	0	1.81859	5.02391	0	0	0.269966	5.02391
mmu-mir-1188_3p	0	0	0	0	0	0	0	0	0	0	0	0	0	0	0	0	0	0	0	0	0	0	0	0	0	0	0	0	0	0	0	0	0	0	0	0	0	0	0	0	0
mmu-mir-1188_5p	0	0	0	0	0.314748	0	0	0	0	0	0	0	0	0	0	1.33108	6.39958	0	0	0	0	0	0	0	0.605874	0	0	15.5571	6.09091	0	5.94089	0.174863	0	0.182917	0	0.202066	0.156997	0	0	0	15.5571
mmu-mir-1190_3p	0	0	0	0	0	0	0	0	0	0	0	0	0.181844	0	0	0	0	0	0	0	0	0	0	0	0	0	0	0	0	0	0	0	0	0	0	0	0	0	0	0	0.181844
mmu-mir-1190_5p	0	0	0	0	0	0	0	0	0	0	0	0	0	0	0	0	0	0	0	0	0	0	0	0	0	0	0	0	0	0	0	0	0	0	0	0	0	0	0	0	0
mmu-mir-1191_3p	0	0	0	0	0	0.390851	0	0	0.864456	0	0	0	0	0	0	0	0	0	0	0	0	0	0	0	0	0	0	0	0.304546	0	0	0	0	0	0	0	0	0	0	0	0.864456
mmu-mir-1191_5p	0	0	0	0	0	0	0	0	0	0	0	0	0	0	0	0	0	0	0	0	0	0	0	0	0	0	0	0	0	0	0	0	0	0	0	0	0	0	0	0	0
mmu-mir-1192_3p	0	0	0	0	0	0	0	0	0	0	0	0	0	0	0	0	0	0	0	0	0	0	0	0	0	0	0	0	0.304546	0	0	0	0	0	0	0	0	0	0	0	0.304546
mmu-mir-1192_5p	0	0	0	0	0	0	0	0	0	0	0	0	0	0	0	0	0	0	0	0	0	0	0	0	0	0	0	0	0	0	0	0	0	0	0	0	0	0	0	0	0
mmu-mir-1193_3p	0	0	0	0	0	0	0	0	0	0	0	0	0	0	0	0.998312	0.752892	0	0	0	0	0	0	0	7.01083	0	0	28.0028	3.04546	0	0.720108	0.174863	0	0	0	2.82892	0.941984	0.620106	0	0.269966	28.0028
mmu-mir-1193_5p	0	0	0	0	0.629496	0.781702	0.252108	0	0	0	0	0	0	0	0	5.6571	7.90536	0	0.223502	0	0	0	0	0	22.3308	0	0	52.8943	51.1637	0	1.26019	0	0	0.182917	0	3.43511	2.51196	0.413404	0	1.07987	52.8943
mmu-mir-1195_3p	0	0	0	0	0	0	0	0	0	0	0	0	0	0	0	0	0	0	0	0	0	0	0	0	0	0	0	0	0	0	0	0	0	0	0	0	0	0	0	0	0
mmu-mir-1195_5p	0	0	0	0	0	0	0	0	0	0	0	0	0	0	0	0	0	0	0	0	0	0	0	0	0	0	0	1.55571	0	0	0	0	0	0	0	0	0	0	2.22885	0	2.22885
mmu-mir-1197_3p	0	0	0	0	0	0.781702	0.252108	0	0	0	0	0	0	0	0	0.665541	0.752892	0	0	0	0	0	0	0	1.64452	0	0	47.2937	11.8773	0	1.08016	0	0	0	0	1.01033	0.784987	0.413404	0	0	47.2937
mmu-mir-1197_5p	0	0	0	0	0	0	0	0	0	0	0	0	0	0	0	0	0	0	0	0	0	0	0	0	0	0	0	0.622286	0	0	0	0	0	0	0	0	0	0	0	0	0.622286
mmu-mir-1198_3p	0.447897	0.469026	1.7903	1.57687	1.57374	0.390851	0	1.70011	0.864456	2.26729	0	0.233891	0.363687	0.726505	0.718201	0	0	0	0	0.199271	0.265684	1.98023	0.440134	0.205724	0.173107	0.390688	0.539168	0	0	0	0.360054	0	0	0.182917	0	0	0	0.206702	0	0	2.26729
mmu-mir-1199_3p	0	0	0	0	0	0	0	0	0	0.755764	0	0	0	0	0.3591	0	0.376446	0	0	0	0	0	0.220067	0	0.0865535	0	0	1.24457	0	0	0	0	0	0	0	0	0	0	0	0	1.24457
mmu-mir-1199_5p	0	0	0	0	0	0	0	0	0.432228	2.26729	0	0	0	0	0	0	0	0	0	0	0.265684	0.848669	1.54047	0.617173	0.0865535	0	0	4.97828	0	0.194372	0	0	0	0	0.314012	0	0	0	0	0	4.97828
mmu-mir-1-2_5p	0	0	0	0	0	0	0	0	0	0	0	0	0	0	0	0	0	0	0	0	0	0	0	0	0	0	0	0	0	6.02554	0	0	0	0	0	0.404131	22.4506	0	0	0	22.4506
mmu-mir-122_3p	0	0	0	0	0	0	0	0	0	0	0	0	0	0	0	0	0	0	0	0	0	0	0	0	0	0	0.269584	0.622286	0.304546	0	0.180027	0.174863	32.9072	0.182917	0	0	0	0	0	0	32.9072
mmu-mir-1224_3p	0	0	0	0	0	0	0	0	0	0	0	0	0	0	0	0	0	0	0	0	0	0	0	0	0	0	0	0	0	0	0	0	0	0	0	0	0	0	0	0	0
mmu-mir-124-3_5p+mmu-mir-124-1_5p+mmu-mir-124-2_5p	0	0	0	0	0	0	0	0	0	0	0	0	0	0	0	0	0	0	0	0	0	0	0	0	0	0	0	41.0708	0	0	66.97	0	0	0	0	0	0	0	4.4577	0	66.97
mmu-mir-125a_3p	0.223949	0	0	0.315373	0.314748	0.781702	0	0	0	0.755764	0.292808	0	1.09106	2.42168	5.74561	4.65879	0	0	2.45852	0.398543	0	0.565779	1.3204	4.11449	5.0201	3.32085	12.6705	26.7583	32.2818	0.388744	8.82132	6.1202	0.774287	5.48751	7.22227	5.45577	1.09898	5.58095	0	6.74916	32.2818
mmu-mir-125b-2_3p	0.223949	0	0	0	0	0	0	0	0	0	0.292808	0	0.363687	0.968673	0	1.99662	0	0	0	0	0	0	0	0.205724	1.55796	0	0	0	1.82727	1.16623	14.9422	2.7978	0.580715	5.48751	9.73437	22.6313	1.88397	5.58095	24.5174	8.63892	24.5174
mmu-mir-128-1_5p	1.79159	1.17256	0.511515	0.94612	1.57374	0	0.504217	0.425028	3.0256	0	0.292808	0	0.181844	0	0	0	0.752892	0	0.447004	0.398543	1.32842	0.28289	1.10033	0.617173	0.173107	0	0.539168	1.24457	0	0	1.9803	0	0	0	0	0	0	0.206702	0	0.269966	3.0256
mmu-mir-128-2_5p	16.1243	0.469026	0	0	0.314748	0	0	0	0	0	0	0	0	0	0	0	0	32.9446	0	1.19563	0	0	0	0	0	0	0.269584	0	0	0	10.0815	0	0	0	0	0.202066	1.56997	0.413404	0	0	32.9446
mmu-mir-1-2-as_3p	0	0	0	0	0	0	0.252108	0	0	0.755764	0.292808	0	0	0	0.3591	0	0.376446	0	0	0	0.265684	0.565779	0.220067	0.205724	0.25966	0.390688	0	0.622286	0.304546	0	0.180027	0.174863	0	0.182917	0	0	0	0	0	0	0.755764
mmu-mir-1-2-as_5p	0	0	0	0	0	0	0	0	0	0	0	0	0	0	0	0	0	0	0	0	0	0	0	0	0	0	0	0	0	0	0	0	0	0	0	0	0	0	0	0	0
mmu-mir-130a_5p	0	0	0.255758	0	0	0.390851	0	0	0	0	0.292808	0	0	0	0	0.998312	0	0	0	0	0	0	0	0	0.432767	0	0	2.48914	6.7	0	0.180027	0.174863	0.193572	0	0	0.808262	0	0	0	0.269966	6.7
mmu-mir-130b_5p	33.5923	18.5265	30.1794	6.30747	18.8849	33.2224	13.6138	5.52537	21.6114	7.55764	8.78423	1.40334	4.90978	9.44456	2.1546	0.998312	15.8107	47.5867	7.15207	11.1592	6.37642	12.4471	17.6053	10.4919	8.39569	9.7672	3.50459	23.0246	1.82727	0.194372	0.360054	0.174863	0	0	2.19808	1.81859	2.51196	4.13404	2.22885	0	47.5867
mmu-mir-133b_5p	0.447897	0	0	0	0	0	0	0	0	0	0	0	0	0	0	0	0	0	0	0	0	0	0	0.205724	0	0	0	0	0	0	0	0	0	0	0	0.606197	0.627989	0	0	0	0.627989
mmu-mir-134_3p	0	0	0	0	0	0	0	0	0	0	0	0	0	0	0	0	0	0	0	0	0	0	0	0	0	0	0	0.622286	1.21818	0	0	0	0	0	0	0.202066	0	0	0	0	1.21818
mmu-mir-135a-1_5p+mmu-mir-135a-2_5p	0.223949	0.234513	0	0	0	0	0	0	0	0	0.585615	0	1.45475	45.7698	0.718201	0.332771	0	0	0	4.1847	0	0	0	0	0	0	0	0.622286	1.52273	0.388744	44.6467	0.699451	0	0	0	1.61652	3.76794	10.7485	2.22885	17.8178	45.7698
mmu-mir-135b_3p	0	0	0	0	0	0	0	0	0	0	0	0	0	0	0	0	0	0	0	0	0	0	0	0	0	0	0	58.4948	0	0	0.540081	0	0	0	0	0	0	0	0	0	58.4948
mmu-mir-137_5p	0	0	0	0	0	0	0	0	0	0	0	0	0	0	0	0	0	0	0	0	0	0	0	0	0	0	0	0.622286	0	0	4.32065	0	0	0	0	0	0	0	0	0	4.32065
mmu-mir-138-1_3p	0	0	0	0	0	0	0	0	0	0	0.585615	0	0	0	5.38651	0.665541	0	0	0	0	0	0	0	0	0	0	0	0.622286	0	0	14.7622	0	0	0	0	0.202066	0	0	0	0.539933	14.7622
mmu-mir-138-2_3p	0	0.234513	0	0	0	0	0	0	0.432228	0	0	0	0	0	0.3591	0	0	0	0	0	0	0	0.440134	0	0.0865535	0	0	0	0	0	5.58084	0	0	0	0	0	0	0	0	0	5.58084
mmu-mir-140_5p	3.80713	9.61503	8.18425	16.3994	17.3111	5.08107	8.82379	14.451	5.61897	0.755764	34.2585	4.21003	7.81928	18.1626	11.1321	24.9578	28.9863	3.66051	6.03456	9.36575	37.1958	49.5057	10.1231	10.2862	4.41423	28.3249	16.4446	28.6251	16.4455	0.388744	2.34035	2.09835	0.193572	2.01209	1.25605	5.05164	2.98295	3.92734	4.4577	1.07987	49.5057
mmu-mir-141_3p	0.223949	0	1.02303	0.315373	1.25899	0.390851	0.504217	2.55017	1.29668	1.51153	0	0	0	0.968673	0	0.665541	0.376446	0	1.11751	1.19563	0	0.565779	0.220067	0	0.25966	0.390688	0.539168	13.6903	0	0	0.180027	4.19671	0	6.58502	70.6527	21.4189	0.313995	65.3178	6.68656	1.07987	70.6527
mmu-mir-141_5p	0.223949	0.234513	0.511515	0	0	0	0	0	0	0	0.292808	0	0.181844	0.242168	0	0	0	0	0	0	0	0	0	0	0.173107	0	0	6.22286	0	0	0	0.524588	0	0	1.88407	1.61652	0	0.620106	0	0.269966	6.22286
mmu-mir-144_3p	0.223949	1.8761	0.255758	0	0	0.781702	0.252108	0	0	0	0	0	0	0	0	0	0	0	0	0	0	0	0	0	0	0	0	0.622286	0	1.74935	1.80027	0.524588	0	23.4134	8.16431	0.202066	0.470992	3.30723	0	1.34983	23.4134
mmu-mir-144_5p	3.13528	2.81416	1.53455	0	0.629496	3.90851	0.252108	2.12514	0.432228	0	0.585615	0	0.545531	0.484337	0	0	0	0	0	0	1.06274	0	0	0	0.0865535	0	0.539168	0	0	13.4117	27.9042	11.0164	2.32286	57.6189	19.4687	4.24338	2.98295	9.09489	8.91541	31.5861	57.6189
mmu-mir-145_3p	0.223949	0	0	0	0	0.781702	0	0	0	0	0	0	0	0	1.0773	12.6453	0	0	0	0	0	0	0	0	10.473	0	0	4.97828	93.191	9.91298	4.32065	22.907	2.12929	36.5834	2.82611	14.3467	3.29694	16.5362	28.9751	27.8065	93.191
mmu-mir-146a_3p	0	0	0	0	0	1.5634	0	0	0	0	0	0	0	0.484337	0	0	0	0	0	0	0	0	0	0	0.173107	0	0.539168	0	0	0	0	0	0	0	0	0	0	0	0	0	1.5634
mmu-mir-146b_3p	0.447897	0.234513	0	0.315373	0	0	0.756325	0	0.432228	0	9.66265	15.4368	58.19	10.6554	29.8053	22.6284	3.76446	0.732103	0	0.996357	0.265684	0	0.6602	0	0.0865535	0	0	0	0.913637	0	0.180027	0.874314	0	0.365834	0	0.606197	0.627989	0.206702	2.22885	0.269966	58.19
mmu-mir-146b_5p	0	0	0	0	0	0	0	0	0	0	0.878423	2.10501	4.00056	0	7.54111	0	0	0	0	0	0	0	0	0	0	0	0.269584	0	0	0	0	0	0	0	0	0	0	0	0	0	7.54111
mmu-mir-147_5p	0	0	0	0	0	0.390851	0.252108	0	0.432228	0	6.44177	0.467781	0.181844	21.3108	23.3415	2.99494	75.2892	0	0	1.19563	0	48.9399	7.9224	9.66904	0	1.36741	0	1.24457	0	0	0	0	0	0	0	0.404131	1.41298	1.44691	8.91541	0	75.2892
mmu-mir-148a_5p	1.11974	0.703539	0.255758	0	7.8687	21.4968	0.756325	0	11.2379	58.1938	4.97773	0.233891	1.27291	1.69518	0	0.998312	8.28181	0.244034	0.447004	0.597814	1.85979	3.96045	2.6408	0.205724	0.605874	0	0.269584	1.24457	1.82727	0	0	0.174863	0.193572	0	28.5751	1.01033	0.156997	6.82117	11.1443	1.6198	58.1938
mmu-mir-148b_5p	12.3172	11.4911	6.6497	9.77657	11.9604	23.8419	7.56325	5.10034	16.8569	21.9172	28.6952	21.0501	26.5492	25.1855	23.3415	11.9797	41.4091	5.85682	5.36405	7.17377	15.6754	19.8023	33.01	12.5492	12.0309	6.05566	4.58293	33.6034	14.0091	0.583116	7.20108	1.92349	4.45215	5.67043	7.22227	6.4661	2.51196	7.85468	17.8308	4.0495	41.4091
mmu-mir-149_3p	1.11974	0	0	0	0	0	0	0	0	0.755764	0.292808	0	0.181844	2.42168	0.3591	0	13.5521	0	0	0.199271	0.265684	2.26312	2.6408	0.617173	0.173107	0	0.269584	0	1.21818	0.971861	5.58084	0	0	1.0975	0.628024	0.808262	0.784987	0.413404	0	0	13.5521
mmu-mir-149_5p	0.447897	0	0	0	0	0	0	0	0	0	0.585615	0	0	15.0144	0	8.65203	3.38801	0.244034	0	2.39126	0.531368	1.41445	0.220067	0.205724	0	0.390688	0	3.73371	0	0	2.70041	0	0	0.182917	0	2.42479	1.09898	2.27372	0	0	15.0144
mmu-mir-151_5p	15.6764	5.15929	5.88243	18.607	40.9172	16.8066	82.6915	6.80045	74.3432	9.06917	6.73458	1.40334	7.27375	3.87469	20.1096	67.2197	5.64669	14.398	30.1728	23.514	4.25094	4.24334	16.7251	23.0411	26.745	35.5526	7.54836	82.764	35.0227	9.13549	65.7099	57.5299	7.74287	73.8985	46.4738	82.4427	11.1468	72.5524	37.8905	36.9854	82.764
mmu-mir-152_5p	0	0	0	0	0	0	0	0	0	1.51153	0.878423	0.935562	0.181844	0	0.3591	4.32602	3.76446	0	0	0	0	0	0.6602	0	0.173107	0	0	0	3.04546	0.194372	0.180027	0.524588	0.387143	1.64625	13.1885	1.41446	0	2.48042	2.22885	1.07987	13.1885
mmu-mir-153_3p	0	0	0	0	0	0	0.252108	0	0	0	0	0	0	0	0	0	0	0	0	0	0	0	0	0	0	0	0	1.24457	0	0	18.9028	0.174863	0.193572	0	1.57006	0	0	0	0	0	18.9028
mmu-mir-153_5p	0	0	0	0	0	0	0.252108	0	0	0	0	0	0	0	0	0	0	0	0	0	0	0	0	0	0	0	0	0.622286	0	0	9.90149	0.174863	0	0	0	0	0	0	0	0	9.90149
mmu-mir-154_5p	0.223949	0	0	0	0.314748	0	0	0	0	0	0	0	0	0	0	3.99325	1.12934	0	0	0	0	0	0	0	5.88564	0	0.539168	37.3371	14.6182	0	32.5849	0.174863	0.387143	0	1.88407	26.8747	3.45394	2.27372	0	0.809899	37.3371
mmu-mir-15a_3p	7.8382	9.14601	7.16122	5.04597	15.7374	9.38043	2.01687	5.9504	15.128	2.26729	10.2483	3.74225	3.27319	22.7638	16.8777	9.98312	13.5521	6.83296	4.47004	7.77158	13.0185	24.6114	12.9839	8.64042	5.71253	5.66497	4.04376	51.0274	0.913637	0	0.900135	2.09835	1.355	3.10959	4.08215	4.44544	1.72697	5.37425	17.8308	0.809899	51.0274
mmu-mir-16-2_3p	19.9314	12.1947	16.3685	7.88433	22.3471	25.7962	6.55481	8.07554	23.7725	6.04611	0.878423	0	5.45531	5.81204	0.3591	3.32771	1.50578	8.5412	10.2811	8.56867	20.192	9.05247	1.9806	8.22897	8.65535	4.68825	45.2901	21.1577	3.65455	0	0	0.174863	0	0.548751	0	1.61652	1.09898	2.27372	0	0	45.2901
mmu-mir-181b-2_3p	0.895794	1.17256	1.02303	0.315373	0	0	0	0	0.432228	0	0	0	0	0	0	0	0	0.976137	0.223502	0.199271	0	0	0	0	0	2.34413	0	0	0	0.194372	0	0.174863	0	0.182917	0	0	0.156997	0.206702	0	0.269966	2.34413
mmu-mir-181d_3p	11.8693	7.2699	7.41697	0	0.944244	0.781702	0.504217	0.425028	0	0	0.292808	0	0.181844	2.17951	0.718201	0	0	12.2017	2.45852	4.78251	2.92252	6.22357	2.42073	4.73166	1.47141	24.0273	3.77418	26.7583	1.21818	0.388744	2.34035	0	0	0.731668	0	3.03098	1.72697	2.27372	0	1.88976	26.7583
mmu-mir-182_3p	0	0	0	0	0	1.17255	0	0	0	1.51153	0.292808	0	0	0	0	0	10.164	0	0	0	0.797052	3.96045	6.16187	5.14311	1.64452	0.195344	0	16.1794	0.304546	0	0	0	0	0	0.314012	0.404131	0	0.620106	0	0	16.1794
mmu-mir-1839_3p	2.91133	1.8761	5.11515	11.6688	5.98021	16.8066	4.53795	14.451	4.32228	20.4056	14.3476	3.27447	12.0017	11.3819	11.8503	21.6301	16.1872	0.488068	4.47004	4.98178	3.18821	28.8547	19.5859	9.46332	7.27049	4.68825	30.463	28.6251	19.7955	0	2.52038	1.04918	0.580715	1.28042	16.6426	2.62685	1.09898	3.92734	4.4577	2.69966	30.463
mmu-mir-184_5p	0	0	0	0	0	0	0	0	0	0	0	0	0	0	0	0	0	0	0	0	0	0	0	0	0	0	0	0	0	0	0	0	0	0	0	0	0	0	0	0	0
mmu-mir-185_3p	9.18189	10.7876	2.81334	2.83836	4.72122	11.3347	6.0506	5.10034	5.61897	3.02306	3.8065	6.31504	1.63659	3.39036	8.97751	5.98987	7.15247	1.70824	0.894008	0.996357	13.8156	4.80912	5.72174	3.08587	3.37559	2.53947	1.61751	8.08971	5.48182	1.94372	23.0435	2.44808	0.580715	8.23127	2.51209	0.606197	0.784987	0.826808	4.4577	2.69966	23.0435
mmu-mir-186_3p	1.56764	0.469026	0.255758	1.26149	11.6457	6.64447	1.26054	2.12514	4.75451	3.02306	3.51369	0.701672	2.18212	5.56987	3.591	0.665541	4.14091	0.488068	0.223502	0.996357	4.78231	25.743	6.16187	7.81753	1.55796	3.51619	1.07834	28.0028	7.91819	0.388744	1.26019	0.524588	0.193572	1.28042	1.25605	1.41446	0.627989	1.44691	0	0.269966	28.0028
mmu-mir-188_3p	0.223949	0	1.02303	0.315373	3.46223	0	0.252108	0	0	0	1.46404	0.233891	0.181844	0.242168	0.3591	0.998312	0	0	0	0.199271	0.797052	0.28289	0.440134	0.411449	0.0865535	0	0.269584	0	0.304546	0	0.180027	0.174863	0	0	0.942036	0.202066	0	0	2.22885	0	3.46223
mmu-mir-188_5p	5.59872	4.45575	3.32485	4.09985	34.937	7.81702	3.0253	2.9752	4.32228	0	24.8887	13.3318	1.63659	0.726505	23.3415	4.99156	8.65826	0	0.223502	0.199271	13.0185	5.65779	4.40134	1.23435	1.21175	0.97672	0.269584	21.78	8.22273	0.194372	6.48097	2.09835	2.51643	6.4021	2.82611	2.62685	0.156997	0.206702	2.22885	1.07987	34.937
mmu-mir-1892_3p	0	0	0	0	0.314748	0.390851	0	0	6.05119	1.51153	0	0	0	0	0	0	0	0.244034	0	0	0	0	0	0	0.0865535	0	0.269584	0	0	0	0	0	0	0	0	0	0	0	0	0	6.05119
mmu-mir-1892_5p	0	0	0	0	0	0	0	0	0	0	0	0	0	0	0	0	0	0	0	0	0	0	0	0	0	0	0	0	0	0	0	0	0	0	0	0	0	0	0	0	0
mmu-mir-1893_3p	0	0	0	0	0.314748	0	0	0	0.432228	0	0	0	0	0	0	0	0	0.244034	0	0	0	0	0	0	0	0	0	0	0	0	0	0	0	0	0	0	0	0	0	0	0.432228
mmu-mir-1893_5p	0	0	0	0	0	0	0	0	0	0	0	0	0	0	0	0	0	0	0	0	0	0	0.220067	0	0	0.195344	0	0	0	0	0	0	0	0	0	0	0	0	0	0	0.220067
mmu-mir-1894_3p	0	0	0	0	0	0	0	0	0	0	0	0	0	0	0	0	0	0	0	0	0	0	0	0	0	0	0	0	0	0	0	0	0	0	0	0	0	0	0	0	0
mmu-mir-1894_5p	0	0	0	0	0	0	0	0	0	0	0	0	0	0	0	0	0	0	0	0	0	0	0	0	0	0	0	0	0	0	0	0	0	0	0	0	0	0	0	0	0
mmu-mir-1898_3p	0	0	0	0	0	0	0	0	0	0	0	0	0	0	0	0	0	0	0	0	0	0	0	0	0	0	0	0	0	0	0	0	0	0	0	0	0	0	0	0	0
mmu-mir-1898_5p	0	0	0	0	0	0	0	0	0	0	0	0	0	0.242168	0	0	0	0	0	0	0	0	0	0	0	0	0	0	0	0	0	0	0	0	0	0	0	0	0	0	0.242168
mmu-mir-18a_3p	9.40584	5.62831	6.13819	5.67672	26.7536	23.0602	1.76476	2.12514	11.6702	3.02306	13.762	0.233891	5.819	5.3277	1.7955	1.33108	6.02313	10.0054	3.12903	3.38761	10.893	23.4798	5.72174	6.17173	7.87637	7.22773	6.7396	18.6686	2.74091	0	0.360054	0.174863	0	0	0	1.21239	0.627989	0.620106	6.68656	0	26.7536
mmu-mir-18b_3p	0	0	0	0	0	0	0	0	0	0	0	0	0	0	0	0	0	0	0	0	0	0	0	0	0	0	0	0	0	0	0	0	0	0	0	0	0	0	0	0	0
mmu-mir-190_3p	0	0	0	0	0	0	0	0	0	0	0	0	0	0	0	0.332771	0	0	0	0	0	0	0	0	0	0	0	1.86686	2.74091	0	0.360054	0.174863	0	0.182917	0.314012	0	0	0	0	0.269966	2.74091
mmu-mir-190_5p	0	0	0	0	0	0	0	0	0	0	0	0	0	0	0.3591	0	0	0.244034	0	0	0	0	0	0	0	0.195344	0	4.356	0.609091	0	2.70041	0.349726	0.387143	5.85335	0.628024	0.404131	0.156997	0	0	0.269966	5.85335
mmu-mir-1902_3p	0	0	0	0	0	0	0	0	1.72891	0	0	0	0	0	0	0	0	0	0	0	0	0	0.220067	0	0	0	0	0	0	0	0	0	0	0	0	0	0	0	0	0	1.72891
mmu-mir-1902_5p	0	0	0	0	0	0	0	0	0	0	0	0	0	0	0	0	0	0	0	0	0	0	0	0	0	0	0	0	0	0	0	0	0	0	0	0	0	0	0	0	0
mmu-mir-1903_3p	0	0	0	0	0	0	0	0	0	0	0	0	0	0	0	0	0	0	0	0	0	0	0	0	0.25966	0	0	0	0	0	0	0	0	0.182917	1.25605	0	0	0	0	0	1.25605
mmu-mir-1903_5p	0	0	0	0	0	0	0	0	0	0	0	0	0	0	0	0	0	0	0	0	0	0	0	0	0	0	0	0	0	0	0	0	0	0	0	0	0	0	0	0	0
mmu-mir-1907_3p	0	0	0	0	0	0	0	0	0	0	0	0	0	0.242168	0	0	0	0	0	0	0	0	0	0.205724	0	0	0	0	0	0	0	0	0	0	0	0	0	0	0	0	0.242168
mmu-mir-1907_5p	0	0	0	0	0	0	0	0	0	0	0	0	0	0	0	0	0	0	0	0	0	0	0	0	0	0	0	0	0	0	0	0	0	0	0	0	0	0	0	0	0
mmu-mir-190b_3p	0.895794	1.64159	1.7903	4.41523	1.25899	3.90851	1.51265	2.55017	4.75451	2.26729	0.292808	0.233891	0.909219	1.21084	0.718201	0.332771	1.12934	1.22017	1.11751	1.99271	4.25094	1.13156	1.3204	0.822897	1.1252	0.97672	0.269584	1.24457	1.82727	0	1.26019	0.349726	0.193572	0.548751	0.314012	0.404131	0	0.826808	11.1443	1.07987	11.1443
mmu-mir-190b_5p	2.68738	3.04867	6.13819	6.30747	9.12769	3.12681	9.83222	3.82526	8.21233	9.06917	2.04965	0.935562	6.54637	13.5614	0.3591	0.665541	1.50578	6.58892	8.26958	5.97814	1.85979	8.2038	6.38194	5.96601	4.41423	9.37651	6.7396	13.6903	0.913637	0	1.26019	0.524588	0.387143	0.914585	1.25605	3.03098	1.72697	2.06702	2.22885	0	13.6903
mmu-mir-191_3p	10.9735	14.3053	46.5479	17.3455	39.973	31.6589	39.581	17.8512	32.8493	27.2075	5.56335	3.04058	10.0014	20.3421	3.591	1.99662	7.52892	4.14858	12.2926	11.757	7.97052	17.822	7.48227	16.0465	11.5116	7.81376	11.5921	20.5354	2.74091	0	1.44022	0.349726	0.193572	1.0975	1.25605	3.43511	3.45394	5.78766	2.22885	1.34983	46.5479
mmu-mir-192_3p	0.223949	0	0	0	0	0	0	0	0	0	0	0	0	0.484337	0	0	0	0.244034	0	0.199271	0.265684	0	0	0.205724	0.173107	0.195344	0	0	0.304546	0	0	0	0.387143	0.914585	0.314012	0.404131	0	0	0	0.269966	0.914585
mmu-mir-193_5p	0.895794	0	0.511515	0	1.25899	2.34511	0.252108	0	0	0	0.292808	11.9284	0	2.17951	1.0773	1.99662	2.25868	0	0	0.199271	0.265684	0.848669	3.52107	0.411449	9.00156	0.390688	0.539168	6.84514	20.7091	0	1.44022	2.97267	2.51643	14.2675	7.8503	2.82892	0.784987	5.16755	0	2.4297	20.7091
mmu-mir-1934_5p	2.23949	7.2699	5.88243	0.94612	1.25899	0	3.0253	0	2.59337	1.51153	0	0	4.72794	1.69518	0	0	0.376446	3.41648	1.11751	1.59417	0.531368	0.565779	0	1.64579	4.58733	0.781376	0.269584	0.622286	0	0	0.180027	0	0	0	0	0.606197	0.627989	0.413404	0	0	7.2699
mmu-mir-193b_5p	0.895794	0.234513	0	0	0	1.17255	0	0	0	0.755764	93.4057	12.3962	23.8215	0	3.95011	12.6453	0	0	0	0.398543	1.32842	0.565779	0	0.617173	18.3493	1.17206	1.34792	17.424	20.1	3.30433	64.8097	5.07102	1.54857	17.3771	5.02419	41.6255	9.73383	52.5023	42.3482	39.955	93.4057
mmu-mir-194-1_3p	0	0	0	0	0	0	0	0	0	0	0	0	0	0	0	0	0	0	0	0	0	0	0	0	0	0	0	0	0	0	0	0	0	0	0	0	0	0	0	0	0
mmu-mir-194-2_3p	0	0	0	0	0	0	0	0	0	0	0	0	0	0	0	0	0	0	0	0	0	0	0	0	0	0	0	0	0	0	0	0	0	0	0	0	0	0	0	0	0
mmu-mir-1948_5p	0	0	0	0	0	0.390851	0	0	0	0	1.17123	0	0	0.484337	0	0.332771	0.376446	0	0	0	0.531368	2.8289	1.10033	0.822897	0.346214	0	0.539168	0.622286	0	0	0	0.174863	5.42001	0.182917	0	0.202066	0	0	0	0	5.42001
mmu-mir-195_3p	0	0	0	0	0	0	0	0	0	0	0	0	0	0	0	0	0	0	0	0	0	0	0	0	0	0	0	0	0	0	0	0	0.193572	0	0	0	0	0	0	0	0.193572
mmu-mir-1964_5p	0.223949	0	0	0	0.944244	0.390851	0.504217	0	0.864456	2.26729	0.292808	0	0	0.242168	1.0773	0.332771	1.88223	0.244034	0.223502	0.199271	0.531368	2.54601	1.3204	1.02862	0.432767	2.34413	0.539168	0.622286	0	0	0	0.174863	0	0.182917	0	0.808262	0.470992	0	0	0	2.54601
mmu-mir-1968_3p	0	0	0	0	0	0	0	0	0	0	0	0.233891	0	0	0	0	0	0	0	0	0	0	0.220067	0	0	0	0	0.622286	0	0	0	0	0	0	0	0	0	0	0	0	0.622286
mmu-mir-196a-1_3p	0	0	0	0	0	0.781702	0	0	0	0	0	0	0	0	0	0	0	0	0	0	0	0	0	0	0	7.22773	0	37.9594	6.09091	0	0	0	0	10.4263	0	1.41446	0.156997	0	0	1.07987	37.9594
mmu-mir-196a-2_3p	0	0	0	0	0	0	0	0	0	0	0	0	0	0	0	1.99662	0	0	0	0	0	0	0	0	0	0	0	0	0	0	0	0	0	3.65834	0	1.41446	0.627989	0	0	0.539933	3.65834
mmu-mir-196b_3p	0.447897	0	0	0	0	0	0	0	0	0	2.04965	0	1.45475	0.242168	0	0.665541	0	0	0	0	0	0	0	0	0	0	0	1.24457	0.304546	0	0	0	0	9.14585	0	0.808262	0.627989	0	0	0.539933	9.14585
mmu-mir-1981_3p	3.58318	5.3938	3.83637	5.36135	0.314748	1.5634	3.0253	1.27509	2.16114	4.53459	1.75685	2.10501	8.91034	1.21084	1.7955	1.99662	7.15247	1.70824	2.68202	3.18834	1.32842	2.26312	8.14247	2.67442	5.97219	1.56275	2.69584	3.11143	1.82727	0.194372	4.14062	0.349726	0.193572	3.65834	0.314012	1.01033	0.470992	0.413404	8.91541	1.88976	8.91541
mmu-mir-19a_3p	6.04661	1.8761	1.27879	0.315373	8.81294	2.34511	1.26054	0	3.89005	0.755764	8.19862	0	1.09106	4.35903	1.4364	0.665541	4.51735	2.44034	1.11751	1.59417	3.71958	2.8289	2.86087	2.88014	0.432767	2.14878	1.61751	11.8234	0.609091	0	0.180027	0.349726	0	0	0.628024	0.808262	0.470992	1.44691	0	0.269966	11.8234
mmu-mir-19a_5p	0.447897	0.234513	0	0	1.57374	3.12681	0	0	1.29668	0	1.17123	0	0	0.242168	0	0	0	0.244034	0.447004	0.199271	2.12547	0.28289	1.3204	0.822897	0.173107	0.195344	0.269584	3.73371	0.609091	0	0	0	0	0	0	0.404131	0.156997	0.206702	0	0	3.73371
mmu-mir-19b-1_5p	1.11974	0.469026	0	0	1.25899	0	0.252108	0	0.432228	0	0.878423	0	0	0.242168	0	0	0.376446	0	0	0.597814	0.265684	0.28289	0.220067	0.205724	0.0865535	0	0.539168	0.622286	0.304546	0	0	0	0	0	0	0	0	0	0	0	1.25899
mmu-mir-19b-2_5p	0	0	0	0	0	0	0	0	0	0	0	0	0	0	0	0	0	0	0	0	0	0	0	0	0	0	0	0	0	0	0	0	0	0	0	0	0	0	0	0	0
mmu-mir-200c_5p	0	0	0	0	0.314748	0	0	0.425028	0	0	0	0	0	0	0	0	0	0	0	0	0	0	0	0	0	0	0	1.24457	0	0	0	0	0	0	0.314012	0.404131	0	0	0	0	1.24457
mmu-mir-201_3p	0	0	0	0	0	0	0	0	0	0	0	0	0	0	0	0	0	0	0	0	0	0	0	0	0	0	0	0	0	0	0	0	0	0	0	0	0	0	0	0	0
mmu-mir-201_5p	0	0	0	0	0	0	0	0	0	0	0	0	0	0	0	0.332771	0.376446	0	0	0	0	0	0	0	0	0	0	0	0	0	0	0	0	0	0	0	0.156997	0	62.4079	3.50956	62.4079
mmu-mir-203_5p	0	0	0	0	0	0	0	0	0	0	0	0	0	0	0	0	0	0	0	0	0	0.28289	0	0	0	0	0.269584	0.622286	0	0	0	0	0.193572	0.182917	0.314012	20.6107	0	1.03351	2.22885	0	20.6107
mmu-mir-204_5p	0.223949	0	0	0	0	0	0	0	0	0	0	0	0	0	0	0.332771	0	0	0	0	0	0	0	0	0.0865535	0	0	0.622286	1.21818	0.971861	47.3471	0	0	3.84126	1.57006	17.3776	0.941984	7.64797	11.1443	1.88976	47.3471
mmu-mir-205_3p	0	0	0	0	0	0	0	0	0	0	0	0	0	0	0	0	0	0	0	0	0	0	0	0	0.0865535	0	0	54.7611	0	0	0	0	0	0	0	35.5635	0	1.86032	0	0	54.7611
mmu-mir-206_5p	0	0	0	0	0	0	0	0	0	0	0	0	0	0	0	0	0	0	0	0	0	0	0	0	0	0	0	0	0	0	0	0	0	0	0	0	0	0	0	0	0
mmu-mir-207_3p	0	0	0	0	0	0	0	0	0	0	0	0	0	0	0	0	0	0	0	0	0	0	0	0	0	0	0	0	0	0	0	0	0	0	0	0	0	0	0	0	0
mmu-mir-207_5p	0	0	0	0.315373	0	0	0.252108	0	0	0	0	0	0	0	0	0	0	0	0	0	0	0	0.220067	0	0	0	0	0	0	0	0	0	0	0	0	0	0	0	0	0	0.315373
mmu-mir-208a_3p	0	0	0	0	0	0	0	0	0	0	0	0	0	0	0	0	0	0	0	0	0	0	0	0	0.0865535	0	0	0	0	12.4398	0	0.174863	0	0	0	0	0	0	0	0	12.4398
mmu-mir-208a_5p	0	0	0	0	0	0	0	0	0	0	0	0	0	0	0	0	0	0	0	0	0	0	0	0	0	0	0	0	0	14.3835	0	1.04918	0	0	0	0	0	0	0	0	14.3835
mmu-mir-208b_3p	0.223949	0	0	0	0	0	0	0	0	0	0	0	0	0	0	0	0	0	0	0	0	0	0	0	0	0	0	0	0.609091	0.194372	0	0.349726	0	0	0	0.202066	0.313995	0	2.22885	0	2.22885
mmu-mir-208b_5p	0	0	0	0	0	0	0	0	0	0	0	0	0	0	0	0	0	0	0	0	0	0	0	0	0	0	0	0	0	0	0	0	0	0	0	0	0	0	0	0	0
mmu-mir-20a_3p	2.91133	0.234513	0.255758	0	2.51798	1.95426	0.252108	0.425028	0.864456	0.755764	2.04965	0.701672	0	0.484337	1.0773	0	0.376446	0.732103	0.223502	0.199271	1.06274	1.98023	0.6602	1.02862	0.519321	0.195344	0.539168	6.22286	0.304546	0	0	0.174863	0	0	0.942036	0	0.156997	0.206702	0	0.539933	6.22286
mmu-mir-20b_3p	0.895794	3.28318	1.27879	0.315373	1.88849	2.73596	0.252108	0.850057	2.16114	0.755764	0.878423	0	0.727375	0	0	0	1.50578	7.07699	2.90553	5.97814	4.51663	5.94068	0.220067	0	2.51005	3.51619	5.1221	35.4703	0	0	0	0.174863	0	0	0.314012	0.606197	0.313995	0.620106	0	0	35.4703
mmu-mir-210_5p	0	0	0.511515	0.94612	12.5899	7.81702	0.756325	0	0	0	10.8339	0.233891	14.5475	0.726505	10.0548	9.65035	14.3049	0.488068	0	0	1.85979	29.1376	33.4502	15.4293	0.865535	1.95344	0.539168	1.24457	1.52273	0	0	0	0	0	0	0.404131	0.156997	0	0	0	33.4502
mmu-mir-211_3p	0	0	0	0	0	0	0	0	0	0	0	0	0	0	0	0	0	0.244034	1.11751	4.38397	10.096	0	0	0	3.80835	0.390688	20.2188	3.73371	0	0	0	0.174863	0	0	0	4.44544	0.313995	0	0	0	20.2188
mmu-mir-211_5p	0.223949	0	0	0	0	0	0	0	1.72891	0	0	0	0.181844	0	0	0	0	0	7.59907	19.5286	22.0518	0.28289	0	0	6.23185	0	53.6473	10.5789	0	0	0	0	0	0	0	14.9528	2.04096	1.03351	0	0	53.6473
mmu-mir-214_5p	0	0	0	0	0	0.390851	0	0	0	0	0	0	0	0	0	2.99494	0	0	0	0	0	0	0	0.617173	2.16384	0	0	0	16.4455	0	0	0.349726	0	0.365834	0.628024	2.22272	0	0	0	0.809899	16.4455
mmu-mir-215_3p	0	0	0	0	0	0	0	0	0	0	0	0	0	0	0	0	0	0	0.223502	0	0	0	0	0	0	0	0	0	0	0	0	0	0	0	0.314012	0	0	0	0	0	0.314012
mmu-mir-215_5p	0	0.703539	0.255758	1.89224	0.944244	0.390851	10.3364	2.9752	0.864456	5.29035	3.8065	2.33891	2.54581	0.484337	1.0773	0.998312	6.77603	0.732103	2.01152	1.59417	0.797052	1.13156	1.3204	2.67442	1.64452	1.7581	4.31335	23.0246	5.48182	5.44242	0.720108	4.7213	2.51643	3.47542	15.3866	5.2537	0	7.85468	6.68656	43.4646	43.4646
mmu-mir-216b_3p	0	0	0	0	0	0	0	0	0	0	0	0	0	0	0	0	0	0	0	0	0	0	0	0	0	0	0	0	0	0	0	0	0	0	11.3044	0	0	0	0	0	11.3044
mmu-mir-217_3p	0	0	0	0	0	0	0	0	0	0	0	0	0	0	0	0.332771	0	0	0	0	0	0	0	0	0	0	0	0	0	0	0	0	0	0	48.6718	0	0	0	0	0	48.6718
mmu-mir-218-1_3p	0	0	0	0	0	0	0	0	0	0	0	0.467781	0	0	0	0.332771	0	0	0	0	0	0	0	0	0	0	0	0	1.52273	0	0.720108	0	0	0.182917	0	0.202066	0	0	0	0.269966	1.52273
mmu-mir-218-1_5p+mmu-mir-218-2_5p	0.223949	0	0	0	0	0	0	0	0	0	0	1.16945	0	0	0	4.99156	0	0	0	0	0	0	0	0	1.47141	0	0	4.356	7.00455	0.194372	36.3655	1.74863	0	4.20709	0.628024	5.65783	0	8.88819	6.68656	1.88976	36.3655
mmu-mir-218-2_3p	0	0	0	0	0	0	0	0	0	0	0	0	0	0	0	0	0	0	0	0	0	0	0	0	0.25966	0	0	2.48914	0.913637	0.194372	12.2418	0.174863	0	0.182917	0.314012	0.404131	0	0	0	0.539933	12.2418
mmu-mir-222_5p	2.01554	0.234513	0	0	1.25899	2.73596	0	0	2.16114	0	9.95546	3.97614	30.9134	33.9036	6.82291	8.65203	11.6698	0.244034	0.223502	3.58688	0.265684	8.2038	0.220067	5.96601	11.5982	0.195344	1.07834	4.97828	9.74546	0	0.900135	0.699451	0.387143	0.548751	0.314012	2.42479	1.56997	4.96085	0	0.809899	33.9036
mmu-mir-224_3p	0	0	0	0	0	0	0	0	0	0	0	0	0	0	0	0	0	0	0	0	0	0	0	0	0	0	0	0.622286	0	0	0	0	0	0.365834	0.314012	0	0	0	0	0	0.622286
mmu-mir-224_5p	3.80713	1.17256	0.767273	0	0	0	0	0	0	0	0.585615	0	0.181844	0	0.3591	8.31926	0	1.46421	1.11751	0.398543	0	0	0.220067	0.411449	14.1082	0.586032	1.61751	16.1794	17.6636	0.583116	0.720108	18.0109	0.967858	7.31668	24.4929	27.0768	1.41298	7.23457	11.1443	7.82902	27.0768
mmu-mir-23a_5p	17.244	2.11062	3.06909	2.20761	11.3309	3.90851	29.7488	0	1.29668	7.55764	30.452	11.4606	59.6447	43.106	28.728	13.3108	40.2797	1.70824	1.11751	4.1847	26.5684	22.3483	34.1104	16.4579	12.0309	8.59513	7.00919	3.11143	15.8364	0.971861	0.900135	4.54643	0.193572	1.82917	5.96623	3.83924	1.88397	4.75415	0	0	59.6447
mmu-mir-24-1_5p	0	0.234513	0.255758	0.630747	0.314748	0.390851	0	0.425028	0.432228	0.755764	4.09931	4.44392	0.181844	0	2.1546	1.66385	1.12934	0.244034	0.894008	0.797085	1.32842	2.8289	3.9612	1.64579	0.605874	1.7581	1.34792	1.86686	1.21818	0.583116	1.26019	0.349726	0.387143	1.46334	0.314012	1.21239	0.156997	1.03351	0	0	4.44392
mmu-mir-24-2_5p	6.27056	6.33185	1.27879	4.7306	3.46223	5.08107	24.4545	0.850057	3.0256	0	35.1369	38.8258	18.0025	27.1229	31.2417	46.9206	61.3607	1.22017	1.56451	5.5796	10.3617	22.0654	18.4856	23.4526	10.3864	13.8694	6.20044	6.84514	26.1909	4.27619	5.40081	18.1857	1.355	7.31668	7.22227	10.1033	3.13995	3.51393	2.22885	7.28909	61.3607
mmu-mir-26a-1_3p	0	0	0	0	0	0.390851	0	0	0	0	0	0	0.181844	1.45301	0.3591	0.332771	0	0.244034	0	0.398543	0	0	0.880267	0	0.605874	0	0	1.24457	0.913637	0	0	0.174863	0	0	0.314012	0.606197	0.156997	0	0	0.539933	1.45301
mmu-mir-26a-2_3p	0.447897	0.469026	0.255758	0	0	0.390851	0	0	0.432228	0	0.292808	0	0.363687	1.69518	0	0	0	0	0.894008	0.398543	0.265684	1.69734	0.220067	0.617173	0.519321	0.195344	0	2.48914	1.52273	0	0.720108	0.524588	0	0.365834	0	0.202066	0	0.206702	0	0	2.48914
mmu-mir-26b_3p	0.447897	0.469026	1.53455	0.315373	0.944244	0	0.756325	1.70011	0	0	1.17123	0	0.363687	2.17951	0	0	1.12934	0.488068	0.223502	1.3949	1.06274	0	0.220067	0	0.25966	0.390688	0.808753	0.622286	0.304546	0	0.180027	0.174863	0	0	0.942036	1.21239	0.627989	1.03351	0	0	2.17951
mmu-mir-27a_5p	8.95794	1.8761	1.7903	0.94612	7.8687	5.08107	4.28584	0	0.432228	0.755764	9.95546	6.54894	10.7288	23.9747	13.6458	11.647	22.9632	0.244034	1.56451	5.38033	15.6754	12.1643	11.8836	6.99463	3.54869	3.32085	1.34792	6.84514	26.8	0.583116	0.540081	3.14753	0.193572	1.28042	2.51209	4.84957	0.941984	1.65362	2.22885	1.88976	26.8
mmu-mir-297a-2_3p+mmu-mir-297a-3_5p+mmu-mir-297a-4_5p+mmu-mir-297a-5_5p+mmu-mir-297a-6_3p	0	0	0	0	0	0	0	0	0.432228	0	0.292808	0	0	0	0	0	0	0	0	0.199271	0	0	0	0.205724	0.0865535	0	0	9.95657	0.304546	0	0	0	0	0	0	0	0	0	0	0	9.95657
mmu-mir-297a-2_5p	0	0	0	0	0	0	0	0	0	0	0	0	0	0	0	0	0	0	0	0	0	0	0	0	0	0	0	0	0	0	0	0	0	0	0	0	0	0	0	0	0
mmu-mir-297a-5_3p	0	0	0	0	0	0	0	0	0	0	0	0	0	0	0	0	0	0	0	0	0	0	0	0	0	0	0	0	0	0	0	0	0	0	0	0	0	0	0	0	0
mmu-mir-297a-6_5p	0	0	0	0	0	0	0	0	0	0	0	0	0	0	0	0	0	0	0	0	0	0	0	0	0	0	0	0	0	0	0	0	0	0	0	0	0	0	0	0	0
mmu-mir-297b_3p+mmu-mir-297a-3_3p+mmu-mir-297a-4_3p+mmu-mir-297c_3p	0	0	0	0	0.944244	0.781702	0	0	0	0	1.46404	0	0.181844	0.968673	0	0.665541	0	0.244034	0.223502	0.797085	0.265684	0	0	1.44007	0.865535	0.781376	0.808753	39.204	0.304546	0	0	0	0	0	0	0	0.156997	0.413404	0	0	39.204
mmu-mir-297b_5p	0	0	0	0	0.314748	0.390851	0	0	0	0	0	0	0	0	0	0	0	0	0	0	0.265684	0	0.220067	0.205724	0.173107	0	0	13.068	0.304546	0	0	0	0	0	0	0	0	0	0	0	13.068
mmu-mir-297c_5p	0	0	0	0	0	0	0	0	0	0	0	0	0	0	0	0	0	0	0	0	0	0	0	0	0	0	0	0	0	0	0	0	0	0	0	0	0	0	0	0	0
mmu-mir-298_3p	2.68738	0	0	0	2.83273	1.95426	0	0	0.432228	0	0.878423	0	0.545531	0.968673	0.3591	1.33108	0.752892	0.732103	0	0	4.25094	1.69734	1.10033	1.85152	1.2983	0	0	18.0463	0.609091	0	0.180027	0	0	0	0	0.606197	0	0.206702	2.22885	0	18.0463
mmu-mir-29a_5p	2.68738	0.703539	1.53455	2.52299	5.03597	4.69021	2.01687	6.80045	2.16114	2.26729	4.09931	2.10501	2.18212	4.35903	2.1546	3.66048	2.63512	0.244034	3.57603	5.77887	2.92252	16.9734	13.4241	12.5492	6.3184	13.088	9.97461	2.48914	10.3546	0	7.92119	3.14753	0.580715	1.82917	1.57006	1.81859	0.470992	1.44691	2.22885	0.539933	16.9734
mmu-mir-29b-1_5p	0.895794	0.234513	1.53455	2.52299	10.7014	7.81702	3.52952	1.27509	1.72891	3.02306	0.878423	0.935562	6.00084	3.39036	4.30921	2.66216	5.64669	0	3.35253	1.99271	6.11073	14.1445	18.0455	5.34883	5.79908	2.93016	4.58293	0.622286	24.6682	0.194372	2.34035	0.349726	0.580715	1.28042	0.942036	0.404131	0.156997	1.44691	0	0.809899	24.6682
mmu-mir-29b-2_5p	0.223949	0.469026	0.255758	2.52299	0	0.390851	1.00843	0.850057	1.29668	0.755764	0.585615	1.87112	4.54609	2.17951	3.591	2.32939	1.88223	0.244034	0	0	0.265684	4.24334	4.18127	2.05724	1.21175	0	0.808753	1.24457	0.609091	0.194372	7.38111	1.74863	0.193572	3.84126	3.14012	0.404131	0	1.24021	0	0.269966	7.38111
mmu-mir-29c_5p	0.447897	0.703539	1.02303	3.15373	2.20323	0.781702	3.52952	4.25028	0.432228	1.51153	2.63527	4.67781	5.09162	14.0458	7.18201	3.66048	8.28181	0	0.894008	2.19198	1.32842	18.9536	8.14247	6.99463	2.76971	0.586032	2.42626	4.356	2.43637	1.55498	3.24049	1.22404	0.387143	4.02418	6.90826	0.606197	0.941984	3.72064	4.4577	1.88976	18.9536
mmu-mir-300_5p	0	0	0	0	0	0	0	0	0	0	0	0	0	0	0	0.332771	0	0	0	0	0	0	0	0	0.25966	0	0	0.622286	2.13182	0	1.62024	0	0	0	0	0.202066	0.470992	0	0	0	2.13182
mmu-mir-301b_5p	0.895794	1.40708	0.255758	0	0.944244	2.34511	0	0	0	0	0.292808	0	0	0	0	0	0.376446	0	0	0	0.797052	0.28289	0.220067	0.411449	0	0	0	1.86686	0.913637	0	0	0	0	0	0	0	0	0	0	0	2.34511
mmu-mir-302a_3p	0	0	0	0	0	0	0	0	0	0	0	0	0	0	0	0	0	0	0	0	0	0	0	0	0	0	0	46.0491	0	0	0	0	0	0	0	0	0	0	0	0	46.0491
mmu-mir-302a_5p	0	0	0	0	0	0	0	0	0	0	0	0	0	0	0	0	0	0	0	0	0	0	0	0	0	0	0	97.0765	0	0	0	0	0	0	0	0	0	0	0	0	97.0765
mmu-mir-302b_3p	0	0	0	0	0	0	0	0	0	0	0	0	0	0	0	0	0	0	0	0	0	0	0	0	0	0	0	44.8046	0	0	0	0	0	0	0	0	0	0	0	0	44.8046
mmu-mir-302b_5p	0	0	0	0	0	0	0	0	0	0	0	0	0	0	0	0	0	0	0	0	0	0	0	0	0	0	0	0.622286	0	0	0	0	0	0	0	0	0	0	0	0	0.622286
mmu-mir-302c_3p	0	0	0	0	0	0	0	0	0	0	0	0	0	0	0	0	0	0	0	0	0	0	0	0	0	0	0	8.08971	0	0	0	0	0	0	0	0	0	0	0	0	8.08971
mmu-mir-302c_5p	0	0	0	0	0	0	0	0	0	0	0	0	0	0	0	0	0	0	0	0	0	0	0	0	0	0	0	0.622286	0	0	0	0	0	0	0	0	0	0	0	0	0.622286
mmu-mir-302d_3p	0	0	0	0	0	0	0	0	0	0	0	0	0	0	0	0	0	0	0	0	0	0	0	0	0	0	0	53.5166	0	0	0	0	0	0	0	0	0	0	0	0	53.5166
mmu-mir-302d_5p	0	0	0	0	0	0	0	0	0	0	0	0	0	0	0	0	0	0	0	0	0	0	0	0	0	0	0	8.08971	0	0	0	0	0	0	0	0	0	0	0	0	8.08971
mmu-mir-30d_3p	2.68738	2.57964	1.7903	2.20761	4.09172	5.08107	3.78162	2.12514	2.16114	3.77882	2.04965	3.27447	2.18212	17.9205	6.82291	1.99662	5.27024	5.36875	4.69354	6.37668	2.65684	14.4274	2.20067	6.58318	5.62598	6.05566	3.23501	9.33428	2.43637	0.777489	1.9803	5.59561	1.16143	4.39001	4.39617	5.65783	2.35496	6.61446	4.4577	2.15973	17.9205
mmu-mir-31_3p	0	0	0	0	0	0	0	0	0	0	2.63527	6.08115	3.63687	0	0	3.99325	0	0	0	0	0.797052	0.565779	0.220067	4.93738	3.02937	0	0	3.73371	30.7591	0	0	0.349726	0	0	0.628024	1.41446	0	0.206702	2.22885	0.269966	30.7591
mmu-mir-32_3p	0.447897	1.64159	0.255758	0.315373	0.314748	2.73596	0	0.850057	3.89005	1.51153	0.292808	0	0.909219	0.726505	0	0.665541	1.12934	0.732103	0	1.19563	1.32842	1.69734	0	0.822897	0.865535	0.390688	0	9.95657	2.13182	0	0	0.349726	0	0	0	0.202066	0.156997	0.413404	0	0	9.95657
mmu-mir-32_5p	2.68738	3.28318	1.7903	2.83836	9.44244	12.5072	6.30271	4.25028	4.75451	4.53459	8.49142	3.50836	1.81844	1.93735	8.25931	0.998312	8.65826	0.488068	3.57603	3.38761	5.31368	6.50646	2.6408	4.93738	2.07728	1.36741	4.58293	51.6497	5.48182	0.194372	0.720108	2.27322	2.12929	11.5238	7.8503	1.21239	0.470992	3.10053	4.4577	0.539933	51.6497
mmu-mir-320_5p	0	0.234513	0	0	0	0.390851	0	0	0	0	0	0	0	0	0	0	0	0	0	0	0	0	0	0	0	0	0	0	0	0	0	0	0	0	0	0	0	0	0	0	0.390851
mmu-mir-323_5p	0	0	0	0	0	0	0	0	0	0	0	0	0	0	0	0	0.376446	0	0	0	0	0	0	0	0.778981	0	0	11.2011	2.74091	0	98.8348	0	0	0	0.314012	0	0	0	0	0	98.8348
mmu-mir-324_3p	15.0046	18.761	15.0897	28.0682	19.5144	8.59873	4.53795	8.9256	7.78011	8.31341	24.5958	8.65395	8.91034	18.647	11.4912	19.3007	17.693	5.85682	8.04607	8.76794	15.144	24.3285	12.3237	16.0465	12.3771	13.088	33.698	72.1851	10.3546	0.388744	4.50068	1.74863	0.193572	1.28042	4.08215	10.9115	1.88397	4.13404	8.91541	4.31946	72.1851
mmu-mir-324_5p	10.3016	6.80088	6.39394	26.8067	42.491	23.0602	0.252108	4.67531	3.0256	2.26729	86.3783	18.7112	14.002	12.5928	29.8053	38.2686	29.7392	1.70824	3.57603	4.38397	30.288	59.4068	33.4502	25.9213	24.3215	7.81376	22.3755	95.2097	43.8546	0	18.5428	2.7978	0.580715	2.74376	14.4445	14.1446	1.56997	2.27372	8.91541	4.31946	95.2097
mmu-mir-325_3p	0	0	0	0	0	0	0	0	0	0	0	0	0	0	0	0	0	0	0	0	0	0	0	0	0	0	0	0	0	0	0.540081	0	0	0	0	0	0	0	0	0	0.540081
mmu-mir-325_5p	0	0	0	0	0	0	0	0	0	0	0	0	0	0	0	0	0	0	0	0	0	0	0	0	0	0	0	0	0	0	7.20108	0	0	0	0.942036	0.404131	0	0	0	0	7.20108
mmu-mir-326_3p	1.56764	1.40708	2.04606	12.2996	1.25899	1.5634	4.28584	3.40023	0.864456	0	28.1095	9.58951	6.00084	12.8349	37.3464	49.5828	36.8917	0	0.894008	2.59053	2.12547	16.6905	20.6863	19.9553	3.37559	5.07894	5.93085	3.11143	0.913637	0	7.74116	2.44808	0	1.28042	2.51209	5.8599	1.09898	1.65362	2.22885	5.66929	49.5828
mmu-mir-326_5p	0	0	0.255758	0.315373	0	0	0	0	0	0.755764	2.04965	0	2.18212	0.242168	3.2319	0.665541	0.376446	0	0.223502	0	0.265684	0	1.54047	1.85152	0.346214	0	0	0.622286	0.304546	0.194372	0	0.349726	0	0	0	0	0	0.206702	0	0	3.2319
mmu-mir-328_5p	0.223949	0.938052	0.767273	0.94612	0.944244	5.86277	0.252108	0	0.864456	15.1153	1.17123	0.935562	5.27347	0.484337	3.2319	0.665541	3.01157	1.95227	1.11751	0.199271	2.65684	2.54601	10.7833	2.26297	5.71253	2.34413	2.15667	3.11143	0.304546	0	0.540081	0.349726	0.387143	0.914585	1.25605	0.202066	0.470992	0.620106	0	0.269966	15.1153
mmu-mir-33_3p	0.447897	0.469026	2.04606	5.36135	3.77697	8.59873	1.26054	7.22548	7.34788	0.755764	1.46404	1.16945	1.45475	3.39036	1.4364	3.32771	3.01157	0.732103	1.34101	2.19198	3.18821	6.22357	4.40134	3.70304	1.73107	2.34413	4.04376	1.86686	1.52273	0	0.360054	0.349726	0	0	1.88407	1.61652	0.313995	0.826808	4.4577	0.539933	8.59873
mmu-mir-330_5p	1.56764	2.11062	0.511515	1.57687	0.314748	0	5.04217	0.425028	0.432228	4.53459	4.09931	66.8927	60.9176	20.5843	2.8728	1.33108	9.78759	0.488068	5.36405	5.18105	1.5941	13.0129	18.4856	14.195	5.97219	6.25101	5.93085	21.78	0	0.583116	90.3736	1.04918	0	5.67043	0.942036	5.05164	2.82595	4.13404	0	1.07987	90.3736
mmu-mir-331_5p	0.447897	1.40708	0.767273	0.94612	1.57374	0.390851	0.756325	0	0.864456	0	1.17123	0.233891	0.909219	1.45301	1.4364	1.33108	0.376446	0.732103	0.894008	1.19563	0.531368	1.13156	0.440134	1.23435	0.778981	0.586032	1.34792	1.86686	0.304546	0	1.26019	0	0	0.365834	0.314012	0.404131	0	0.413404	2.22885	0	2.22885
mmu-mir-335_3p	0	0	0	0	0	0	0	0	0	0	0	0	0	0	0	0.665541	6.77603	0	0	0	0	0	0	0	0.0865535	0	0	61.6063	1.52273	0.194372	5.58084	0.174863	0	0.182917	0.942036	2.02066	0	0.413404	0	0.809899	61.6063
mmu-mir-338_5p	0.223949	0.469026	0	0	0	0	0	0	0	0	2.92808	2.5728	4.18241	21.7951	2.8728	0.998312	0	0	0	2.39126	0.531368	0	0	0	0	0	0	0	0	0.194372	25.5638	1.3989	0	0.365834	0.628024	1.81859	1.56997	2.27372	0	1.07987	25.5638
mmu-mir-339_3p	19.9314	10.3186	7.41697	21.13	7.2392	2.73596	15.1265	3.82526	3.89005	3.02306	18.7397	17.5418	4.54609	44.0746	14.7231	10.9814	9.0347	1.46421	9.38709	10.5614	6.6421	11.8814	4.6214	11.7263	4.24112	20.1204	8.08753	36.7148	0.304546	0.971861	3.96059	2.62294	0.774287	8.96294	2.51209	4.24338	1.72697	6.40776	8.91541	2.69966	44.0746
mmu-mir-340_3p	0.895794	0.469026	0.767273	0.315373	0.314748	0	1.00843	0	0	0	1.46404	0.467781	4.72794	10.1711	0.718201	1.33108	1.50578	0.488068	0.670506	1.3949	0	0.28289	0.6602	0	0	0.390688	0.269584	0	0	0	0.540081	0.174863	0.193572	0	0	0.606197	1.41298	0.826808	0	0	10.1711
mmu-mir-341_5p	0	0	0	0	0	0	0	0	0	0	0	0	0	0	0	0.665541	0	0	0	0	0	0	0	0.205724	0	0	0	23.6469	1.82727	0	0.720108	0	0	0	0	0.202066	0	0	0	0	23.6469
mmu-mir-344-1_3p+mmu-mir-344-2_3p	0	0	0	0	0	0	0	0	0	0	0	0	0	0	0	0	0	0	0	0	0	0	0.220067	0	0.0865535	0	0	11.8234	0.304546	0	30.6046	0	0	0.182917	0	0.202066	0.156997	0	0	0	30.6046
mmu-mir-344-1_5p	0	0	0	0	0	0	0	0	0	0	0	0	0	0	0	0	0	0	0	0	0	0	0	0	0	0	0	0	0	0	0	0	0	0	0	0	0	0	0	0	0
mmu-mir-344-2_5p	0	0	0	0	0	0	0	0	0	0	0	0	0	0	0	0	0	0	0	0	0	0	0	0	0	0	0	0	0	0	0	0	0	0	0	0	0	0	0	0	0
mmu-mir-345_5p	20.3793	36.584	24.5527	9.77657	45.0089	8.59873	1.26054	2.12514	7.34788	5.29035	41.2859	19.179	7.45559	53.5192	4.30921	36.9375	32.7508	16.5943	10.9516	8.3694	47.2918	24.8943	19.3659	19.5438	21.6384	28.3249	21.0276	34.2257	43.2455	0.388744	3.96059	3.84698	0	4.39001	13.8165	7.47642	3.76794	10.3351	6.68656	3.2396	53.5192
mmu-mir-346_3p	0	0	0	0	0	0	0	0	0	0	0	0	0	0	0	0	0	0	0	0	0	0	0	0	0	0	0	1.86686	0.304546	0	0.720108	0	0	0	0	0	0	0	0	0	1.86686
mmu-mir-346_5p	0	0	0	0	0	0	0	0	0	0	0	0	0	0	0	0	0	0	0	0	0	0	0	0	0	0	0	0	0	0	1.44022	0	0	0	0	0	0	0	0	0	1.44022
mmu-mir-34a_3p	0.895794	0.938052	0.767273	0	14.4784	5.86277	0	0	0	0	5.85615	0.935562	0.181844	0.242168	11.8503	5.6571	1.88223	0	0	0.199271	1.32842	13.8616	22.0067	6.37745	3.80835	0.781376	0.539168	96.4543	12.4864	0.388744	2.70041	0.524588	0.193572	1.64625	1.57006	1.01033	0.156997	0.206702	24.5174	0.539933	96.4543
mmu-mir-350_5p	3.58318	4.22123	6.6497	7.56896	4.72122	1.5634	8.06746	1.70011	2.16114	0.755764	2.92808	0.701672	5.27347	9.68673	2.1546	1.99662	3.01157	3.90455	1.34101	2.59053	1.32842	4.52623	2.86087	5.55456	2.16384	1.56275	3.23501	0.622286	4.26364	0.194372	1.44022	0.524588	0.774287	0.365834	0	0.808262	0.627989	1.44691	2.22885	0.269966	9.68673
mmu-mir-351_3p	8.95794	11.4911	13.0436	2.52299	0.944244	1.17255	0	0.425028	0	7.55764	9.66265	11.2267	13.2746	18.1626	8.61841	7.65372	4.51735	0.488068	0.223502	0.996357	1.5941	2.8289	4.84147	4.32021	18.609	0.390688	0	22.4023	13.0955	0.194372	0.900135	5.94534	0.193572	2.92667	1.25605	5.05164	2.19796	1.86032	13.3731	55.3431	55.3431
mmu-mir-361_3p	13.213	14.5398	9.71879	10.0919	6.29496	5.08107	9.83222	3.40023	6.91565	46.1016	6.73458	10.0573	73.4649	52.5505	10.4139	2.99494	16.9401	19.0347	29.9493	28.4958	5.57936	29.7034	36.5311	66.0375	15.4931	16.2135	12.94	19.2909	1.21818	0.777489	11.5217	1.3989	1.355	2.92667	3.45413	9.90121	7.69287	12.6088	2.22885	4.58943	73.4649
mmu-mir-365-1_5p	0.447897	0	0	0	0	0.781702	0	0	0	0.755764	35.1369	0.935562	8.7285	0	0.3591	1.99662	0	0	0	0	0.531368	0	0	0.822897	5.36632	0	0	6.84514	25.8864	0.583116	3.06046	0.174863	0.387143	2.19501	0.628024	9.09295	0.627989	6.82117	6.68656	4.31946	35.1369
mmu-mir-367_3p	0	0	0	0	0	0	0	0	0	0	0	0	0	0	0	0	0	0	0	0	0	0	0	0	0	0	0	3.73371	0	0	0	0	0	0	0	0	0	0	0	0	3.73371
mmu-mir-367_5p	0	0	0	0	0	0	0	0	0	0	0	0	0	0	0	0	0	0	0	0	0	0	0	0	0	0	0	0	0	0	0	0	0	0	0	0	0	0	0	0	0
mmu-mir-370_5p	0	0	0	0	0	0	0.252108	0	0	0	0	0	0	0	0	0	0	0	0	0	0	0	0	0	0	0	0	31.7366	3.04546	0.194372	26.1039	0	0	0	0	1.41446	0.313995	0	0	0	31.7366
mmu-mir-374_3p	0	0	0	0.630747	0	0	0	0	0.864456	0	0	0	0	0	0	0	0	0	0	0	0	0.28289	0	0	0	0	0	0	0	0	0	0	0	0	0	0	0	0	0	0	0.864456
mmu-mir-375_5p	0	0	0	0	0	0	0	0	0	0	0	0	0	0	0	0	0	0	0	0	0	0	0	0	0	0	0	0	0	0	0	0	0	0	0	0	0	0	0	0	0
mmu-mir-376a_5p	0	0	0	0	0	0	0	0	0	0	0	0	0	0	0	0.665541	0	0	0	0	0	0	0	0	0.346214	0	0	6.84514	3.65455	0	0.360054	0	0	0	0	0.202066	0.156997	0	0	0	6.84514
mmu-mir-376b_5p	0	0	0	0	0	0	0	0	0	0	0	0	0	0	0	0.665541	0	0	0	0	0	0	0	0	1.03864	0	0	8.08971	4.26364	0	6.30095	0	0	0	0.314012	1.21239	0.470992	0	0	0.269966	8.08971
mmu-mir-376c_5p	0	0	0	0	0	0	0	0	0	0	0	0	0	0	0	0.332771	0	0	0	0	0	0	0	0	0	0	0	0	0.304546	0	1.08016	0	0	0	0	0.404131	0	0	2.22885	0	2.22885
mmu-mir-377_3p	0	0	0	0	0	0.781702	0	0	0	0	0	0.233891	0	0	0	19.6335	5.27024	0	0	0	0	0	0	0	2.76971	0	0.269584	22.4023	25.8864	0	9.90149	0	0	0	0.628024	2.82892	1.56997	0.413404	2.22885	0.269966	25.8864
mmu-mir-377_5p	0	0	0	0	0	0	0	0	0	0	0	0	0	0	0	2.32939	0.376446	0	0	0	0	0	0	0	22.5039	0.195344	0.269584	67.8291	3.65455	0	8.10122	0	0	0.182917	0	6.06197	13.0308	0.620106	0	0	67.8291
mmu-mir-378_5p	3.58318	2.11062	2.30182	4.7306	4.40647	0.781702	3.52952	2.12514	8.64456	2.26729	5.56335	0.467781	0.909219	1.69518	5.74561	6.32264	0.752892	5.12472	7.82257	7.17377	2.39116	3.39468	1.9806	0.411449	3.98146	3.90688	11.053	8.08971	1.21818	2.13809	0	0	0.193572	1.82917	1.25605	6.4661	4.86692	3.51393	0	2.69966	11.053
mmu-mir-380_5p	0.447897	0	0	0	0	0.390851	0	0	0	0	0	0	0	0	0	2.99494	0	0	0	0	0	0	0	0	2.07728	0	0	15.5571	15.8364	0	12.4219	0	0	0	0.942036	2.82892	1.09898	0.413404	2.22885	1.07987	15.8364
mmu-mir-381_5p	0	0	0	0	0	0	0	0	0	0	0	0	0	0	0	0	0.376446	0	0	0	0	0	0	0	0.432767	0	0	5.60057	0.913637	0	7.02105	0	0	0	0	6.26403	8.00686	0.206702	0	0	8.00686
mmu-mir-383_3p	0	0	0	0	0	0	0	0	0	0	0	0	0	0	0	0	0	0	0	0	0	0	0	0	0	0	0	0	0	0	0	0	0	0	0	0	0	0	0	0	0
mmu-mir-384_3p	0	0	0	0	0	0	0	0	0	0	0	0	0	0	0	0	0	0	0	0	0	0	0	0	0	0	0	0	0.304546	0	36.9055	0	0	0	1.25605	0	0	0	0	0	36.9055
mmu-mir-384_5p	0	0	0	0	0	0	0	0	0	0	0	0	0	0	0	0	0	0	0	0	0	0	0	0	0	0	0	0	0	0	30.2445	0	0	0.182917	0.314012	0	0	0	0	0	30.2445
mmu-mir-410_5p	0	0	0	0	0	0	0	0	0	0	0	0	0	0	0	0	0	0	0	0	0	0	0	0	9.78054	0	0	80.8971	3.95909	0	0	0	0	0	0	1.41446	0.470992	0	0	0	80.8971
mmu-mir-412_3p	0.223949	0	0	0	0	0	0	0	0	0	0.292808	0	0	0	0	0.665541	0.376446	0	0	0	0	0	0	0	0.25966	0	0	1.86686	4.56818	0	0.180027	0	0	0	0	0.202066	0	0	0	0	4.56818
mmu-mir-412_5p	0.223949	0	0	0	0	0	0	0	0	0	0	0	0	0	0	0.332771	2.63512	0	0	0	0	0	0	0	3.89491	0	0	44.8046	6.09091	0	14.4022	0	0	0	0	1.61652	1.72697	0	0	0	44.8046
mmu-mir-421_5p	0	0	0	0	0	0.781702	0	0.425028	0.432228	0	0	0	0	0	0	0	0	0	0	0	0.265684	0	0	0	0	0	0	0.622286	0	0	0	0	0	0	0	0	0	0	0	0	0.781702
mmu-mir-429_5p	0	0	0	0	0	0	0	0	0	0	0	0	0	0	0	0	0	0	0	0	0	0	0	0	0	0	0	0	0	0	0	0	0	0	0	0	0	0	0	0	0
mmu-mir-431_5p	0	0	0	0	0	0	0.252108	0	0	0	0	0	0	0	0	1.33108	1.88223	0	0	0	0	0	0	0	0.519321	0	0	75.2966	11.8773	0	0.360054	0	0	0	0.314012	3.63718	2.19796	0	0	1.07987	75.2966
mmu-mir-433_5p	0	0	0	0	0	0	0	0	0	0	0	0	0	0	0	3.32771	1.88223	0	0	0	0	0	0	0	4.32767	0	0	91.476	21.6227	0	35.4653	0.174863	0.193572	0	0	13.1343	17.1127	2.27372	2.22885	0	91.476
mmu-mir-448_5p	0	0	0	0	0	0	0	0	0	0	0	0	0	0	0	0	0	0	0	0	0	0	0	0	0	0	0	0	0	0	1.9803	0	0	0	0	0	0	0	0	0	1.9803
mmu-mir-449a_3p	0.223949	0	0	0	0	0	0	0	0	0	0	0	0	0	0	0	0	0.732103	0	0	0	0.565779	0.880267	0.205724	0.0865535	0.195344	0	0	0	0	0	0	0	0	0	0	0	0	2.22885	0.269966	2.22885
mmu-mir-449b_3p	0	0	0	0	0.314748	0	0	0	0	0	0	0	0	0	0	0	0	0	0	0	0	0	0	0	0	0	0	0	0	0	0	0	0	0	0	0	0	0	0	0	0.314748
mmu-mir-449b_5p	0	0	0	0	0	0	0	0	0	0	0	0	0	0	0	0	0	0	0	0	0	0	0	0	0.0865535	0	0	0	0.304546	0	0	0	0	0	0	0	0	0	4.4577	0	4.4577
mmu-mir-449c_3p	0	0	0	0	0	0	0	0	0	0	0	0	0	0	0	0	0	0.244034	0	0.199271	0	0.28289	0	0	0.0865535	0	0	0	0	0	0	0.174863	0	0	0	0	0	0	0	0	0.28289
mmu-mir-450a-1_3p	0	0.469026	0.511515	0	0	0	0	0	0.432228	0.0251594	2.95732	2.1128	1.4608	3.64865	1.44836	0.665541	0	0	0.223502	1.20226	0	0.584614	0.894919	1.02862	1.0416	0.195344	0	5.60057	0.304546	0	0	2.09835	0	1.28042	0.962943	1.01033	0.476218	1.03351	4.4577	2.96963	5.60057
mmu-mir-450a-2_3p	0	0.234513	0.255758	0	0	0	0	0	0	0	0.292808	0	0.181844	0.968673	0	0	0	0	0	0	0	0	0	0	0.173107	0	0	1.24457	0	0	0.180027	0	0	0.182917	0	0.606197	0	0.206702	0	0.809899	1.24457
mmu-mir-450b_5p	8.06215	9.14601	0.511515	1.89224	0	0.390851	0	0	0	1.51153	24.0102	7.25061	4.72794	91.2975	7.54111	2.32939	5.64669	2.68438	2.01152	8.56867	1.06274	3.11179	5.50167	5.34883	1.64452	1.17206	0.808753	85.2531	3.04546	0	0.180027	2.09835	0.193572	1.0975	0.628024	5.2537	5.8089	6.61446	8.91541	3.50956	91.2975
mmu-mir-451_3p	0	0	0	0	0	0	0	0	0	0	0	0	0	0	0	0	0	0	0	0	0	0	0	0	0	0	0	0	0	0	0.180027	0	0	0.182917	0.314012	0.202066	0	0	0	0	0.314012
mmu-mir-452_3p	0	0	0	0	0	0	0	0	0	0	0	0	0	0	0	0	0	0	0	0	0	0	0	0	0	0	0	0.622286	0	0	0	0	0	0	0	0	0	0	0	0	0.622286
mmu-mir-452_5p	0.447897	0	0.511515	0	0	1.17255	0	0.425028	0	0	0	0	0	0	0.718201	4.65879	0	0	0	0	0	0	0	0	3.20248	0.781376	0.269584	41.6931	24.6682	0.194372	0.360054	9.61745	1.54857	2.56084	3.76814	3.63718	0.313995	2.06702	4.4577	2.96963	41.6931
mmu-mir-463_3p	0	0	0	0	0	0	0	0	0	0	0	0	0	0	0	0	0	0	0	0	0	0	0	0	0	0	0	0	0	0	0	0	0	0	0	0	0	0	13.3731	0	13.3731
mmu-mir-463_5p	0	0	0	0	0	0	0	0	0	0	0	0	0	0	0	0	0	0	0	0	0	0	0	0	0	0	0	1.24457	0	0	0	0	0	0	0.314012	0	0	0	57.9502	0	57.9502
mmu-mir-464_3p	0	0	0	0	0	0	0	0	0	0	0	0	0	0	0	0	0	0	0	0	0	0	0	0	0	0	0	0	0	0	0	0	0	0	0	0	0	0	4.4577	0	4.4577
mmu-mir-464_5p	0	0	0	0	0	0	0	0	0	0	0	0	0	0	0	0	0	0	0	0	0	0	0	0	0	0	0	0	0	0	0	0	0	0	0	0	0	0	2.22885	0	2.22885
mmu-mir-466b-3_3p	0	0	0	0	0.944244	0.390851	0	0	0	0.755764	0	0	0.363687	0.242168	0	0	0.376446	0	0.223502	0.199271	0.797052	0	0.220067	1.02862	0.605874	0.390688	0.539168	5.60057	0.913637	0	0	0	0	0	0	0	0	0	0	0	5.60057
mmu-mir-466b-3_5p	0	0	0	0	0	0	0	0	0	0	0	0	0	0	0	0	0	0	0	0	0	0	0	0	0	0	0	0	0	0	0	0	0	0	0	0	0	0	0	0	0
mmu-mir-466d_3p	0	0	0	0	0	0	0	0	0	0	0	0	0	0	0	0	0	0	0	0	0	0	0.220067	0	0	0	0	1.24457	0	0	0	0	0	0	0	0	0	0	0	0	1.24457
mmu-mir-466d_5p	0	0.0065598	0	0	0.0352165	0.0109329	0	0.0118889	0	0.0211402	0	0	0	0	0.0100448	0	0.0105299	0	0.0062518	0.011148	0.0297269	0	0	0.0287726	0.00446728	0.0109283	0	1.65363	0.00851875	0	0.0201429	0	0	0.00511656	0	0	0	0	0	0.0075515	1.65363
mmu-mir-466f-1_3p+mmu-mir-466f-2_3p+mmu-mir-466f-3_3p	0	0	0	0	0	0	0	0	0	0	0	0	0	0	0	0	0	0	0	0	0	0	0	0	0	0	0	0	0	0	0	0	0	0	0	0	0	0	0	0	0
mmu-mir-466f-1_5p+mmu-mir-466f-2_5p+mmu-mir-466f-3_5p	0	0	0	0	0	0	0	0	0	0	0	0	0	0.181626	0	0	0	0	0	0	0	0	0	0	0	0	0	0	0.228409	0	0	0	0	0	0	0	0	0	0	0	0.228409
mmu-mir-466f-4_3p	0	0	0	0	0	0	0	0	0	0	0	0	0	0	0	0	0	0	0	0	0	0	0	0	0	0	0	0	0	0	0	0	0	0	0	0	0	0	0	0	0
mmu-mir-466f-4_5p	0	0	0	0	0	0	0	0	0	0	0	0	0	0.0605421	0	0	0	0	0	0	0	0	0	0	0	0	0	0	0.0761364	0	0	0	0	0	0	0	0	0	0	0	0.0761364
mmu-mir-466g_3p	1.34369	0.234513	0.255758	0	0	0	0	0	0	0	0	0	0.363687	0.242168	0	0.332771	0	0.732103	1.56451	0.797085	0	0	0	1.02862	1.73107	0.390688	1.61751	9.95657	0.609091	0	0	0	0	0	0	0.202066	0	0.413404	0	0.269966	9.95657
mmu-mir-466g_5p	0	0	0	0	0	0	0	0	0	0	0	0	0	0	0	0	0	0	0	0	0	0	0	0	0	0	0	0	0	0	0	0	0	0	0	0	0	0	0	0	0
mmu-mir-466h_3p	0.447897	0	0	0	0.314748	0	0	0	0	0	1.75685	0	0	0.242168	0	0.332771	0	0.488068	0.223502	0.597814	0	0	0.220067	0.205724	0.519321	0.195344	1.61751	13.6903	0.304546	0	0	0	0	0	0	0	0	0	0	0	13.6903
mmu-mir-466h_5p	0	0	0	0	0	0	0	0	0	0	0	0	0	0	0	0	0	0	0	0	0	0	0	0	0	0	0	0	0	0	0	0	0	0	0	0	0	0	0	0	0
mmu-mir-466l_3p	0	0	0	0	0	0	0	0	0	0	0	0	0	0	0	0.332771	0	0	0	0	0.265684	0	0	0.617173	0.173107	0	0.269584	4.97828	0.913637	0	0	0	0	0	0	0	0	0	0	0	4.97828
mmu-mir-466l_5p	0	0	0	0	0	0	0	0	0	0	0	0	0	0	0	0	0	0	0	0	0	0	0	0	0	0	0	0	0	0	0	0	0	0	0	0	0	0	0	0	0
mmu-mir-467b_3p	0	0	0	0	0.314748	0.390851	0	0	0	0	0	0	0	0	0	0.332771	0	0	0	0	0	0	0	0	0	0	0.269584	1.86686	0	0	0	0	0	0	0	0	0	0	0	0	1.86686
mmu-mir-467b_5p	0	0	0	0	0	0	0	0	0	0	0	0	0	0	0	0	0	0	0	0	0	0	0	0	0	0	0	0	0	0	0	0	0	0	0	0	0	0	0	0	0
mmu-mir-467c_3p	0	0	0	0	0	0	0	0	0	0	0	0	0	0	0	0	0	0	0	0	0	0	0	0	0	0	0	0	0	0	0	0	0	0	0	0	0	0	0	0	0
mmu-mir-467d_3p	0	0	0	0	0	0	0	0	0	0	0	0	0	0	0	0	0	0	0	0	0	0	0	0	0	0	0	0	0	0	0	0	0	0	0	0	0	0	0	0	0
mmu-mir-467e_3p	0	0	0	0	0.146998	0	0	0	0	0	0.136751	0	0	0.113101	0	0.155415	0	0	0	0	0.37225	0.28289	0	0.288241	0.0813945	0	0.125905	1.74377	0	0	0	0	0	0	0	0	0	0	1.04095	0	1.74377
mmu-mir-467f_3p	0	0	0	0	0	0	0	0	0	0	0	0	0	0	0	0	0	0	0	0	0	0	0	0	0	0	0	0	0	0	0	0	0	0	0	0	0	0	0	0	0
mmu-mir-467f_5p	0	0	0	0	0	0	0	0	0	0	0	0	0	0	0	0	0	0	0	0	0	0	0	0	0	0	0	0	0	0	0	0	0	0	0	0	0	0	0	0	0
mmu-mir-468_3p	0	0	0	0	0	0	0	0	0	0	0	0	0	0	0	0	0	0	0	0	0	0	0	0	0	0	0	0	0	0	0	0	0	0	0.314012	0	0	0	69.0944	0.539933	69.0944
mmu-mir-468_5p	0	0	0	0	0	0	0	0	0	0	0	0	0	0	0	0	0	0	0	0	0	0	0	0	0	0	0	0	0	0	0	0	0	0	0	0	0	0	24.5174	0	24.5174
mmu-mir-470_3p	0	0	0	0	0	0	0	0	0	0	0	0	0	0	0	0	0	0	0	0	0	0	0	0	0	0	0	0.622286	0	0	0	0	0	0	0.314012	0	0	0	44.577	0	44.577
mmu-mir-483_3p	0	0	0	0	0	0.781702	0	0	0	0	0	0	0	0	0	0	0	0	0	0	0	0	0	0	0	0	0	0	27.1046	0	0.180027	0	0	0	0	4.64751	2.98295	0.206702	0	0	27.1046
mmu-mir-484_3p	0	0	0.511515	0	0	0	0	0.425028	0	0	0	0	0.181844	0	0	0	0	0	0.223502	0	0	0	0	0	0.25966	0	0	0	0	0	0	0	0	0	0	0	0	0	0	0	0.511515
mmu-mir-486_5p	0.223949	0	0	0	0	0	0	0	0	0	0	0	0	0	0	0.332771	0	0	0	0	0	0	0	0	0.0865535	0	0	0	0	0.777489	0.180027	0.174863	0	0.548751	0.628024	2.02066	3.29694	0	0	0	3.29694
mmu-mir-487b_5p	0	0	0	0	0	0	0	0	0	0	0	0	0	0	0	0	0	0	0	0	0	0	0	0	0.0865535	0	0	0	0.304546	0	0.540081	0	0	0	0	0	0	0	0	0	0.540081
mmu-mir-488_3p	0	0	0	0	0	0	0	0	0	0	0	0	0	0	0	0	0	0	0	0	0	0	0	0	0	0	0	0.622286	0.304546	0.194372	49.6875	0	0	0.365834	0	0	0.156997	0.206702	0	0	49.6875
mmu-mir-488_5p	0	0	0	0	0	0	0	0	0	0	0	0	0	0	0	0	0	0	0	0	0	0	0	0	0	0	0	0	0	0	1.9803	0	0	0	0	0	0	0	0	0	1.9803
mmu-mir-489_3p	0	0	0	0	0	0	0	0	0	0	0	0	0	0	0	0	0	0	0	0	0	0	0	0	0	0	0	0	0	0	0.540081	0.174863	0	0	0	0.202066	0.156997	0	0	0	0.540081
mmu-mir-489_5p	0	0	0	0	0	0	0	0	0	0	0	0	0	0	0	0	0	0	0	0	0	0	0	0	0	0	0	0	0	0	0	0	0	0	0	0	0	0	0	0	0
mmu-mir-490_3p	0	0	0	0	0	0	0	0	0	0	0	0	0	0	0.3591	0	0	0	0	0	0	0	0	0	0	0	0	0	0	12.0511	32.5849	9.44259	0	0.182917	0.942036	1.21239	0	0.413404	0	1.07987	32.5849
mmu-mir-490_5p	0	0	0	0	0	0	0	0	0	0	0	0	0	0	0	0	0	0	0	0	0	0	0	0	0	0	0	0	0	0	1.08016	0.349726	0	0	0	0	0	0	0	0	1.08016
mmu-mir-491_3p	0.223949	0	0.255758	0.630747	3.46223	0.390851	0	0.425028	0	0.755764	0	0	0.181844	0.242168	0	0	0	0	0.223502	0.199271	1.06274	0.848669	0.220067	0.411449	0.173107	0.195344	0	1.24457	0.609091	0	0.180027	0	0	0	0.314012	0	0	0	0	0	3.46223
mmu-mir-491_5p	0.671846	0	0	0.315373	0.629496	1.95426	0.252108	0.425028	0	0	0	0	0.181844	0	0.3591	0.998312	0.376446	0.488068	0.447004	0.597814	0.265684	1.69734	1.10033	0.822897	0.25966	0.586032	0.269584	3.73371	0	0	1.62024	0	0.193572	0	0	0	0	0.413404	0	0.269966	3.73371
mmu-mir-493_3p	0	0	0	0	0	0	0	0	0	0	0	0	0	0	0	0.665541	2.25868	0	0	0	0	0	0	0	0.432767	0	0	4.97828	0.609091	0	0.180027	0	0	0	0	0.606197	0.470992	0.206702	0	0	4.97828
mmu-mir-493_5p	0.447897	0	0	0	0	0.390851	0	0	0	0	0	0	0	0	0.3591	1.66385	4.51735	0	0	0	0	0	0	0.205724	1.03864	0	0	17.424	37.1546	0	3.42051	0	0	0	0	7.88056	9.73383	0	0	0.269966	37.1546
mmu-mir-494_5p	0	0	0	0	0	0	0	0	0	0	0	0	0	0	0	0	0	0	0	0	0	0	0	0	2.16384	0	0	3.11143	3.35	0	0	0	0	0	0	0.202066	0	0	0	0	3.35
mmu-mir-495_5p	0	0	0	0	0	0	0	0	0	0	0	0	0	0	0	0.332771	0	0	0	0	0	0	0	0	0.346214	0	0	9.95657	2.43637	0	0.540081	0	0	0	0	0	0.156997	0	0	0	9.95657
mmu-mir-496_3p	0	0	0	0	0	0.781702	0	0	0	0	0	0	0	0	0	9.65035	3.38801	0	0	0	0	0	0	0	16.7048	0	0	51.0274	73.3955	0	33.8451	0.174863	0	0	1.25605	11.3157	4.08193	1.65362	8.91541	1.07987	73.3955
mmu-mir-496_5p	0	0	0	0	0	0	0	0	0	0	0	0	0	0	0	0	0	0	0	0	0	0	0	0	0.0865535	0	0	1.24457	3.04546	0	0	0	0	0	0	0	0	0	0	0.269966	3.04546
mmu-mir-497_3p	0	0	0	0	0	0	0	0	0	0	0	0	0	0	0	0	0	0	0	0	0	0	0	0	0	0	0	0.622286	0	0	0.180027	0	0	0	0.314012	0.202066	0	0	0	0	0.622286
mmu-mir-499_3p	0	0	0	0	0	0	0	0	0	0	0	0	0	0	0	0	0	0	0	0	0	0	0	0	0	0	0	0.622286	0	0.194372	0	0	0	0	0	0	0	0	0	0	0.622286
mmu-mir-500_3p	24.6343	12.4292	14.8339	44.1523	35.2518	16.4157	11.8491	26.3518	12.1024	10.5807	36.601	14.2673	39.8238	15.7409	36.9873	43.2602	17.693	5.85682	3.57603	7.57231	13.2842	50.0715	43.3532	20.5724	18.1762	16.2135	7.00919	37.9594	26.1909	0.194372	5.76086	3.49726	0.387143	4.20709	15.0726	10.3053	4.08193	8.88819	26.7462	6.74916	50.0715
mmu-mir-500_5p	0.223949	0.234513	0.255758	0.315373	0.629496	0	0	0.425028	0	0	1.17123	0.233891	0.909219	0	0.3591	0	0	0	0	0	0	1.69734	0.880267	0.205724	0.173107	0.390688	0	3.73371	0	0	0.180027	0	0	0	0.314012	0	0	0	0	0.269966	3.73371
mmu-mir-501_5p	0.895794	0.469026	2.30182	2.52299	2.83273	0.390851	1.00843	0.850057	0	0.755764	3.22088	1.40334	8.36481	1.21084	0	5.32433	2.25868	0.732103	0.223502	0	0.265684	4.80912	4.18127	1.23435	1.90418	0.781376	1.61751	3.11143	0.609091	0	0.180027	0.174863	0	0.182917	0	1.61652	0.313995	0.826808	0	0	8.36481
mmu-mir-503_3p	4.03108	1.17256	5.37091	1.89224	0	0.390851	0.252108	0	0	4.53459	3.22088	1.87112	17.6388	20.1	3.591	0.998312	0.752892	3.90455	1.34101	2.98907	0.265684	2.54601	3.08094	2.67442	23.1098	0.586032	0.808753	9.95657	2.43637	0.777489	1.44022	7.34424	0.387143	3.47542	1.57006	14.1446	7.53587	4.13404	13.3731	20.2475	23.1098
mmu-mir-504_3p	0.223949	0	0.767273	0	0	0	0	0	0	0	0	0	0	0	0	0	0.752892	0.488068	0.223502	0	0.797052	0.565779	0.440134	0	3.7218	0	0.808753	0	0	0	0.180027	0	0	0	0	0	0	0	0	0.269966	3.7218
mmu-mir-504_5p	17.244	24.1548	17.6473	5.99209	0.314748	0.781702	1.51265	1.27509	1.29668	0	0.292808	0	0	0	12.9276	0	8.65826	18.5466	14.5276	20.7242	7.70484	0.565779	1.10033	0.822897	20.2535	13.6741	7.54836	1.86686	3.04546	2.33247	6.48097	0	0	0.182917	0	2.42479	3.13995	3.51393	8.91541	1.6198	24.1548
mmu-mir-505_3p	0.895794	1.8761	1.7903	0	0	0.390851	0.756325	0	0.432228	0.755764	0	0.701672	1.45475	1.69518	0	0	0.376446	0.244034	0.670506	0.199271	0.797052	0.565779	0.220067	0.822897	1.55796	1.17206	0.808753	1.86686	0	0.194372	0.180027	0	0.193572	0.182917	0	0.808262	0	0.206702	0	0	1.8761
mmu-mir-505_5p	27.7696	18.0575	36.8291	19.5531	11.3309	6.25362	11.0928	2.55017	8.21233	17.3826	16.9828	18.7112	51.8255	27.6072	32.6781	6.32264	49.6909	21.719	10.7281	8.96721	19.6606	22.6312	32.1298	14.4007	28.5626	24.418	16.4446	23.0246	4.87273	0.777489	26.824	6.46992	6.58144	5.85335	0.942036	5.8599	3.92493	4.75415	2.22885	7.01913	51.8255
mmu-mir-511_5p	0	0	0	0	0	0	1.51265	0	0	0.755764	4.68492	0	0	0.484337	13.6458	9.31758	0	0	0	0	0	0	0	0	0.25966	0	0	0	0	0.194372	0.360054	0.524588	0.387143	0	0.628024	1.21239	0.470992	0.620106	4.4577	0.269966	13.6458
mmu-mir-539_3p	0	0	0	0	0	0	0	0	0	0	0	0	0	0	0	2.66216	0	0	0	0	0	0	0	0	0.0865535	0	0	28.6251	3.95909	0	1.44022	0	0	0	0	0.404131	0.470992	0	0	0	28.6251
mmu-mir-539_5p	0	0	0	0	0	0	0	0	0	0	0	0	0	0	0	0.332771	0	0	0	0	0	0	0	0	1.2983	0	0	17.424	16.1409	0	4.14062	0	0	0	0.314012	3.23305	3.61094	0	0	0	17.424
mmu-mir-541_3p	0	0	0	0	0	0	0	0	0	0	0	0	0	0	0	0	0	0	0	0	0	0	0	0	0	0	0	0	0	0	0	0	0	0	0	0	0	0	0	0	0
mmu-mir-542_5p	3.13528	1.17256	3.58061	2.52299	0.629496	0	0.252108	0	0	0.755764	12.5907	4.67781	3.09134	7.99155	2.1546	2.32939	1.12934	0.244034	0.894008	0.398543	0	1.13156	0.6602	2.05724	0.692428	0.97672	1.07834	18.0463	0.609091	0.777489	1.26019	6.29506	0.967858	2.92667	0.628024	4.04131	0.941984	1.86032	17.8308	7.55906	18.0463
mmu-mir-543_5p	0	0	0	0	0	0	0	0	0	0	0	0	0	0	0	0.998312	0	0	0	0	0	0	0	0	0.865535	0	0	3.73371	6.09091	0	2.34035	0	0	0	0	0.202066	0.313995	0.413404	0	0	6.09091
mmu-mir-544_3p	0	0	0	0	0	0	0	0	0	0	0	0	0	0	0	0	0	0	0	0	0	0	0	0	0	0	0	0.622286	0	0	0.720108	0	0	0	0	0	0.156997	0	0	0	0.720108
mmu-mir-544_5p	0	0	0	0	0	0	0	0	0	0	0	0	0	0	0	0	0	0	0	0	0	0	0	0	0	0	0	0	0	0	2.70041	0	0	0	0	0.202066	0	0	0	0	2.70041
mmu-mir-546_3p	0	0	0	0	0	0	0	0	0	0	0	0	0	0	0	0	0	0	0	0	0	0	0	0	0	0	0	0	0	0	0	0	0	0	0	0	0	0	0	0	0
mmu-mir-546_5p	0	0	0	0	0	0	0	0	0	0	0	0	0	0	0	0	0	0	0	0	0	0	0	0	0.0865535	0	0	0	0	0	0	0	0	0	0	0	0	0	0	0	0.0865535
mmu-mir-547_5p	0	0	0	0	0	0	0	0	0	0	0	0	0	0	0	0	0	0	0	0	0	0	0	0	0	0	0	0	0	0	0	0	0	0	0	0	0	0	2.22885	0.269966	2.22885
mmu-mir-551b_3p	0	0	0	0	0	0	0.252108	0	0	0	0	0	0	0	0	0	0	0	0	0	0	0	0	0	0	0	0	0	0	0	6.84103	0	0	0.914585	0	0	0	0.206702	0	0	6.84103
mmu-mir-551b_5p	0	0	0	0	0	0	0	0	0	0	0	0	0	0	0	0	0	0	0	0	0	0	0	0	0	0	0	0	0	0	1.26019	0	0	0	0	0	0	0	0	0	1.26019
mmu-mir-574_3p	0.671846	0.703539	2.04606	12.9303	5.98021	8.20787	6.0506	6.80045	3.45783	6.80188	13.4692	4.21003	36.3687	52.7927	12.5685	55.9055	12.4227	0	0.894008	3.78616	2.39116	19.2365	22.0067	11.5206	16.7914	1.7581	2.42626	31.7366	63.9546	1.16623	3.24049	3.67212	0.193572	3.10959	16.9566	25.2582	4.86692	15.0892	4.4577	23.757	63.9546
mmu-mir-574_5p	0	0	0	0	0	0	0	0	0	0	0	0	0	0	0	0	0	0	0	0	0	0	0	0.205724	0	0	0	0	0	0	0	0	0	0	0	0	0	0	0	0	0.205724
mmu-mir-582_3p	0.223949	0	0	0	0	0	0	0	0	0	18.4469	23.1552	15.6386	3.39036	0.718201	7.32095	0.376446	0.244034	0.223502	0.398543	0	0	0	0.205724	0.865535	0	0	21.1577	3.95909	0	8.28124	5.59561	0	6.21918	20.0968	3.23305	0.784987	1.03351	15.602	2.4297	23.1552
mmu-mir-582_5p	0.223949	0	0	0	0	0	0	0	0	0	17.2757	2.5728	4.72794	0.968673	0.3591	2.32939	0	0	0	0	0	0	0	0.205724	0.173107	0	0.269584	36.0926	2.43637	0	3.42051	1.57377	0	2.19501	5.65221	1.21239	0.156997	1.03351	0	0.269966	36.0926
mmu-mir-592_3p	0.223949	0	0	0	0	0	0	0	0	0	0	0	0	0	0	0	0	0	0	0	0	0	0	0	0	0	0	0	0	0	0	0	0	0	0	0	0	0	0	0	0.223949
mmu-mir-592_5p	4.47897	0	0	0	0	0	0	0	0	0	0	0	0	0	0	0	0	0	0	0	0	0	0	0	0	0	0	0	0	0	3.78057	0	0	0	0	0	0.313995	0	0	0	4.47897
mmu-mir-598_5p	0	0	0	0	0	0	0	0	0	0	0	0	0	0	0	0	0	0	0	0	0	0	0	0	0	0	0	0	0	0	0	0	0	0	0	0	0	0	0	0	0
mmu-mir-615_3p	0	0	0	0	0	0	0	0	0	0	0	0	0	0	0	5.98987	0	0	0	0	0	0	0	0	2.68316	0	0	0	3.65455	0	0	0	0	1.64625	0	3.03098	0.156997	0	0	1.07987	5.98987
mmu-mir-615_5p	0	0	0	0	0	0	0	0	0	0	0	0	0	0	0.718201	4.99156	0	0	0	0	0	0	0	0	3.54869	0	0	0	10.9636	0	0	0	0	3.47542	0	2.02066	0	0	0	3.77953	10.9636
mmu-mir-652_5p	1.79159	0.703539	0.511515	1.57687	0.944244	0.781702	0.252108	0	0	0	4.68492	3.27447	2.72766	2.66385	1.0773	0.665541	6.39958	0	0.223502	0.597814	9.29894	7.07224	1.76053	3.49731	0.952088	0.390688	0.539168	13.068	2.74091	0	0.540081	0	0	0	1.57006	0.808262	0.313995	0.206702	0	0.539933	13.068
mmu-mir-653_3p	0	0	0	0	0	0	0	0	0	0	0	0	0	0	0	0	0	0	0	0	0	0	0	0	0	0	0	0	0	0	0	0	0	0.182917	0	0	0	0	0	0	0.182917
mmu-mir-653_5p	0	0	0	0	0	0	0	0	0	0	0	0	0	0	0	0	0	0	0	0	0	0	0	0	0	0	0	1.24457	0	0	0	0.174863	0	0	0	0	0.156997	0	0	0	1.24457
mmu-mir-665_5p	0	0	0	0	0	0	0	0	0	0	0	0	0	0	0	0.332771	0	0	0	0	0	0	0	0	0	0	0.269584	8.08971	1.52273	0	0	0	0	0	0	0	0	0	0	0	8.08971
mmu-mir-666_3p	0	0	0	0	0	0	0	0	0	0	0	0	0	0	0	0.332771	0.376446	0	0	0	0	0	0	0	1.47141	0	0	15.5571	1.21818	0	3.42051	0	0	0	0	0.202066	0.156997	0	0	0	15.5571
mmu-mir-667_3p	0.447897	0	0	0	0	1.17255	0	0	0	0	0	0	0	0	0	3.32771	2.63512	0	0	0	0	0	0	0	6.1453	0	0	20.5354	13.0955	0	2.16032	0	0	0	0	1.01033	0	0.206702	0	0.269966	20.5354
mmu-mir-667_5p	0	0	0	0	0.314748	0	0	0	0	0	0	0	0	0	0	1.99662	1.12934	0	0	0	0	0	0	0	0.778981	0	0	14.3126	18.2727	0	3.42051	0	0	0	0	0	0	0.206702	0	0.269966	18.2727
mmu-mir-668_5p	0	0	0	0	0	0	0	0	0	0	0	0	0	0	0	0	0	0	0	0	0	0	0	0	0	0	0	0.622286	0	0	0.180027	0	0	0	0	0	0	0	0	0	0.622286
mmu-mir-669a-3_3p	0.671846	0.234513	0.255758	0	0	1.95426	0	0	0	0	0.585615	0	0	0.484337	0	1.33108	0.376446	0.244034	0	0.398543	0.265684	0	0.220067	0.411449	0.25966	0	0.539168	11.2011	1.52273	0	0	0	0	0	0	0	0	0	0	0	11.2011
mmu-mir-669a-3_5p	0	0	0	0	0	0	0	0	0	0	0	0	0	0	0	0	0	0	0	0	0	0	0	0	0	0	0	0	0	0	0	0	0	0	0	0	0	0	0	0	0
mmu-mir-669b_3p	0	0	0	0	0	0	0	0	0	0	0	0	0	0	0	0	0	0	0	0	0	0	0	0	0	0	0	0	0	0	0	0	0	0	0	0	0	0	0	0	0
mmu-mir-669b_5p	0.0746495	0	0	0	1.04916	0.521135	0	0.141676	0.144076	0	0.195205	0	0	1.13012	0	0.110923	0	0.16269	0.149001	0.265695	0.974175	0.188593	0.513489	0.822897	0.49047	0.260459	0.449307	19.9131	0.812122	0	0.0600089	0.0582875	0	0	0	0.0673551	0	0.0689006	0.74295	0.0899887	19.9131
mmu-mir-669c_3p	0	0	0	0	0	0	0	0	0	0	0	0	0	0	0	0	0	0	0	0	0	0	0	0	0	0	0	0	0	0	0	0	0	0	0	0	0	0	0	0	0
mmu-mir-669d_3p	0.0746495	0.234513	0	0	0.52458	0	0	0	0	0	0.146404	0	0	0.121084	0	0.110923	0	0	0	0.132848	0.0885613	0	0.183389	0.857185	0.201958	0.162787	0.763822	7.57114	0.152273	0	0	0	0	0	0	0	0.0523324	0	0	0.224972	7.57114
mmu-mir-669e_3p	0	0	0	0	0	0	0	0	0	0	0	0	0	0	0	0	0	0	0	0	0	0	0	0	0	0	0	0	0	0	0	0	0	0	0	0	0	0	0	0	0
mmu-mir-669e_5p	0.223949	0.469026	0	0	0.314748	0	0	0	0	0	0.292808	0	0	1.21084	0	0.332771	0	0.732103	0.894008	0.597814	0	0	0.440134	0.617173	0.346214	0.195344	0.269584	26.136	0	0	0.180027	0.174863	0	0	0	0	0	0	0	0	26.136
mmu-mir-669h_3p	0	0	0	0	0	0	0	0	0	0	0	0	0	0	0	0	0	0	0	0	0	0	0	0	0	0	0	0	0	0	0	0	0	0	0	0	0	0	0	0	0
mmu-mir-669l_3p	0.0746495	0.234513	0	0	1.46882	0.781702	0	0	0	0	1.75685	0	0.181844	0.484337	0.3591	0.776465	0	0	0.223502	0.332119	1.1513	0.28289	0.293422	0.754323	1.15405	0.260459	1.70737	25.3063	0.609091	0	0	0	0	0	0	0	0.20933	0	0	0.0899887	25.3063
mmu-mir-669o_3p	0	0	0	0	0	0	0	0	0	0	0	0	0	0	0	0	0	0	0	0	0	0	0	0	0	0	0	0	0	0	0	0	0	0	0	0	0	0	0	0	0
mmu-mir-670_3p	0	0	0	0	0	0	0	0	0	0	0	0	0	0	0	0	0	0	0	0	0	0	0	0	0	0	0	0	0	0	0	0	0	0	0	0	0	0	4.4577	0	4.4577
mmu-mir-670_5p	0	0	0	0	0	0	0	0	0	0	0	0	0	0	0	0	0	0	0	0	0	0	0	0	0	0	0	0	0	0	0.180027	0	0	0	0.314012	0	0	0	4.4577	0	4.4577
mmu-mir-671_3p	3.35923	5.15929	4.8594	5.04597	0.944244	3.90851	5.79849	0.425028	7.78011	17.3826	0.878423	1.87112	7.63744	10.4132	0.718201	1.99662	3.76446	11.4696	11.3986	7.77158	0.797052	6.22357	8.36254	6.37745	10.0402	6.05566	6.7396	1.86686	0	0	1.62024	0.174863	0.193572	1.46334	0.314012	4.44544	2.04096	6.20106	0	0.539933	17.3826
mmu-mir-671_5p	6.49451	5.62831	0	2.52299	16.3669	5.08107	0.756325	3.40023	9.94125	3.02306	9.66265	2.80669	1.63659	0.242168	9.33661	4.65879	18.0694	1.22017	1.34101	1.19563	8.76757	8.76958	7.2622	10.9034	5.10666	1.36741	0.808753	21.78	5.78637	0	5.58084	0.524588	1.93572	2.01209	11.3044	2.82892	0.470992	1.03351	4.4577	0.539933	21.78
mmu-mir-672_3p	0	0	0	0	0	0	0	0	0	0	0	0	0	0	0	0	0	0	0	0	0	0	0	0	0	0	0	4.97828	0.304546	0	0.720108	0.174863	0	0	0.628024	0	0	1.24021	0	0.539933	4.97828
mmu-mir-673_3p	0	0	0	0	0	0	0	0	0	0	0	0	0	0	0	0.332771	0	0	0	0	0	0	0	0	0	0	0	3.11143	1.52273	0	1.08016	0	0	0	0	2.42479	2.98295	0	0	0	3.11143
mmu-mir-675_3p	0	0	0	0	0	0	0	0	0	0	0	0	0	0	0	0	0	0	0	0	0	0	0	0	0	0	0	0	1.21818	0	0	0	0	0	0	0.202066	0	0	0	0	1.21818
mmu-mir-675_5p	0	0	0	0	0	0	0	0	0	0	0	0	0	0	0	0	0	0	0	0	0	0	0	0	0	0.195344	0	1.86686	2.13182	0	0	0	0	0	0	0.202066	0.313995	0.206702	0	0	2.13182
mmu-mir-677_3p	0	0	0	0	0	0	0	0	0	0	0	0	0	0	0	0	0	0	0	0	0	0	0	0	0	0	0	0	0	0	0	0	0	0	0	0	0	0	0	0	0
mmu-mir-679_3p	0	0	0	0	0	0	0	0	0	0	0	0	0	0	0	0	0	0	0	0	0	0	0	0	0	0	0	0.622286	0.609091	0	0	0	0	0	0	0.202066	0	0	0	0	0.622286
mmu-mir-679_5p	0	0	0	0	0	0	0	0	0	0	0	0	0	0	0	0	0	0	0	0	0	0	0	0	0.519321	0	0	1.86686	1.82727	0	0	0	0	0	0	0.202066	0	0	0	0	1.86686
mmu-mir-685_3p	0	0	0	0	3.14748	0.390851	0	0.425028	0	0	6.44177	0	1.09106	0.242168	0	0	0	0	0	0	3.18821	1.13156	0.220067	0.411449	0	0	0	0	0	0	0.360054	0	0	0	0	0.202066	0	0	4.4577	0.269966	6.44177
mmu-mir-685_5p	0	0	0	0	0.314748	0.390851	0	0	0	0	0	0	0	0	0	0	1.50578	0	0	0	1.06274	1.41445	0	0.205724	0	0	0	0	0	0	0	0	0	0	0	0	0	0	0	0	1.50578
mmu-mir-686_3p	0	0	0	0	0	0	0	0	0	0	0	0	0	0	0	0	0	0	0	0	0	0	0	0	0	0	0	0	0	0	0	0	0	0	0	0	0	0	0	0	0
mmu-mir-686_5p	0	0	0	0	0	0	0	0	0	0	0	0	0	0	0	0	0	0	0	0	0	0	0	0	0	0	0	0	0	0	0	0	0	0	0	0	0	0	0	0	0
mmu-mir-689-1_3p	0	0	0	0	0.314748	0	0	0	0	0	0	0	0	0	0	0	0	0	0	0	0	0	0.220067	0	0	0	0	0	0	0	0	0	0	0	0	0	0	0	0	0	0.314748
mmu-mir-689-1_5p+mmu-mir-689-2_5p	0	0	0	0	0	0	0	0	0	0	0	0	0	0	0	0	0.376446	0	0	0	0	0	0.220067	0	0	0	0	0	0	0	0	0	0	0	0	0	0	0	0	0	0.376446
mmu-mir-693_3p	0	0	0.255758	0.315373	0	0.390851	0	0	0	0	0	0	0	0	0	0	0	0	0	0	0.531368	0	0	0	0.0865535	0	0	0.622286	0	0	0.180027	0	0	0	0	0	0	0	0	0	0.622286
mmu-mir-693_5p	0	0	0	0	0	0	0	0	0	0	0	0	0	0	0	0	0	0	0	0	0	0	0.220067	0	0	0	0	0	0	0	0	0	0	0	0	0	0	0	0	0	0.220067
mmu-mir-694_3p	0	0	0	0	0	0	0	0	0	0	0	0	0	0	0	0	0	0	0	0	0	0	0	0	0	0	0	0	0.304546	0	0	0	0	0	0	0	0	0	0	0	0.304546
mmu-mir-694_5p	0	0	0	0	0	0	0	0	0	0	0	0	0	0	0	0	0	0	0	0	0	0	0	0	0	0	0	0	0	0	0	0	0	0	0	0	0	0	0	0	0
mmu-mir-698_3p	0	0	0	0	0	0	0	0	0	0	0	0	0	0	0	0	0	0	0	0	0	0	0	0	0	0	0	0	0	0	0	0	0	0	0.314012	0	0	0	0	0	0.314012
mmu-mir-698_5p	0	0	0	0	0	0	0	0	0	0	0	0	0	0	0	0	0	0	0	0	0	0	0	0	0	0	0	0	0	0	0	0	0	0	0	0	0	0	0	0	0
mmu-mir-699_3p	0	0	0	0	0	0	0	0	0	0	0	0	0	0	0	0	0	0	0	0	0	0	0	0	0.0865535	0	0	0	0	0	0	0	0	0	0	0	0	0	0	0	0.0865535
mmu-mir-699_5p	0	0	0	0	0	0	0	0	0	0	0	0	0	0	0	0	0	0	0	0	0	0	0	0.205724	0.0865535	0	0	0	0	0	0	0	0	0	0	0	0	0	0	0	0.205724
mmu-mir-700_5p	4.25502	2.34513	1.02303	0.630747	2.83273	0.781702	0.252108	0.850057	0.864456	1.51153	7.613	3.27447	20.7302	3.39036	3.2319	7.98649	5.64669	3.17244	10.5046	7.17377	4.51663	22.0654	18.7057	23.864	13.8486	46.6872	33.698	29.2474	0	0	1.80027	0.699451	0	0.548751	1.88407	3.83924	1.41298	2.48042	0	0.269966	46.6872
mmu-mir-701_3p	0	0	0	0	0	0	0.252108	0	0	0	0	0	0	0	0	0	0	0	0	0	0	0	0	0	0	0	0	0	0	0	0	0	0	0	0	0	0	0	0	0	0.252108
mmu-mir-701_5p	0	0	0	0	0	0	0	0	0	0	0.292808	0.701672	0	0	0	0	0	0	0.223502	0	0	0	0	0	0.0865535	0	0	0	0.304546	0	0.180027	0	0	0	0	0.202066	0	0	0	0.269966	0.701672
mmu-mir-702_3p	0	0	0	0.315373	0.314748	0	0	0	0	0.755764	0	0	0	0.242168	0	0	0	0.244034	0	0	0	0.565779	0.220067	0	0.25966	0	0	0	0	0	0	0	0	0	0	0	0	0	0	0	0.755764
mmu-mir-702_5p	2.01554	0.234513	1.7903	0.630747	4.72122	3.12681	0.252108	0.425028	0	7.55764	2.63527	0.701672	6.72822	0.484337	2.8728	0.665541	3.76446	0	0	0.199271	3.18821	1.13156	3.08094	3.08587	3.02937	0.195344	0.808753	3.73371	8.22273	0	0.720108	0.174863	0	0.365834	0	0	0	0	2.22885	0	8.22273
mmu-mir-703_3p	0	0	0	0	0	0	0	0	0	0	0	0	0	0	0	0	0	0	0	0	0	0	0	0	0	0	0	0	0	0	0	0	0	0	0	0	0	0	0	0	0
mmu-mir-703_5p	0	0	0	0	0	0	0	0	0	0	0	0	0	0	0	0	0	0	0	0	0	0	0	0	0	0	0	0	0	0	0	0	0	0	0	0	0	0	0	0	0
mmu-mir-704_3p	0.447897	0.469026	0.255758	0.315373	1.25899	1.5634	0.504217	0	0.432228	2.26729	0.292808	0	0.545531	0	0.3591	0.332771	0.752892	0.244034	0	0.199271	1.06274	0.28289	0	0	0.173107	0	0	0	0	0	0	0	0	0	0.314012	0.202066	0	0	0	0	2.26729
mmu-mir-704_5p	0.223949	0	0	0	0.944244	0	0	0	0	0.755764	0	0	0.727375	0	0	0.332771	1.88223	0	0	0	0	0	0.220067	0.411449	0.346214	0	0.269584	0	0	0	0	0	0	0	0.314012	0	0	0	0	0	1.88223
mmu-mir-705_3p	0	0	0	0	0	0	0	0	0	0	0	0	0	0	0	0	0	0	0	0	0	0	0	0	0	0	0	0	0	0	0	0	0	0	0	0	0	0	0	0	0
mmu-mir-705_5p	0	0	0	0	0	0	0	0	0	0	0	0	0	0	0	0	0	0	0	0	0	0	0	0	0	0	0	0	0	0	0	0	0	0	0	0	0	0	0	0	0
mmu-mir-707_3p	0	0	0	0	0	0	0	0	0	0	0	0	0	0	0	0	0	0	0	0	0	0	0	0	0	0	0	0	0	0	0	0	0	0	0	0	0	0	0	0	0
mmu-mir-707_5p	0	0	0	0	0	0	0	0	0	0	0	0	0	0	0	0	0	0	0	0	0	0	0	0	0	0	0	0	0	0	0	0	0	0	0	0	0	0	0	0	0
mmu-mir-708_3p	0	0	0	0	0	0	2.52108	0.850057	0.864456	0	8.19862	0	0	0	1.0773	4.32602	0	0	0	0	0	0	0	0	0.432767	0	0	28.6251	0.609091	0	21.9633	0.174863	0	1.0975	1.88407	9.49708	0.156997	0.826808	4.4577	13.2284	28.6251
mmu-mir-713_3p	0	0	0	0	0	0	0	0	0	0	0	0	0	0	0	0	0	0	0	0	0	0	0	0	0	0	0	0	0	0	0	0	0	0	0	0	0	0	0	0	0
mmu-mir-713_5p	0	0	0	0	0	0	0	0	0	0	0	0	0	0	0	0	0	0	0	0	0	0	0	0	0	0	0	0	0	0	0	0	0	0	0	0	0	0	0	0	0
mmu-mir-715_3p	0.895794	0.469026	0.767273	0.94612	9.44244	8.59873	1.76476	1.70011	3.0256	6.04611	1.17123	0	2.00028	0.484337	0.3591	0	12.4227	0.244034	0.447004	0.199271	8.50189	3.67756	5.06154	0.617173	2.4235	0.586032	0.808753	1.24457	0.609091	0	0.540081	0	0.193572	0.548751	3.14012	0.202066	0	0.620106	0	0	12.4227
mmu-mir-715_5p	0	0	0	0	0	0	0	0	0	0	0	0	0	0	0	0	0	0	0	0	0	0.28289	0	0	0	0.195344	0	0.622286	0	0	0	0	0	0	0	0	0	0	0	0	0.622286
mmu-mir-718_3p	0	0	0	0	0	0	0	0	0	0	0	0	0	0	0	0	0	0	0	0	0	0	0	0	0	0	0	0	0	0	0	0	0	0	0	0	0	0	0	0	0
mmu-mir-718_5p	0	0	0	0	0	0.781702	0	0	0	0	0	0	0	0	0	0	0	0	0	0	0	0	0	0	0	0	0	0	0	0	0	0	0	0	0	0	0	0	0	0	0.781702
mmu-mir-719_3p	0	0	0	0	0.314748	0	0	0	0	0	0	0	0	0	0	0	0	0	0	0	0	0	0	0	0	0	0	0	0	0	0	0	0	0	0	0	0	0	0	0	0.314748
mmu-mir-719_5p	0	0	0	0	0	0.390851	0	0	0.432228	0	0	0	0	0	0	0	0	0	0	0	0	0	0	0	0	0	0	0	0	0	0	0	0	0	0	0	0	0	0	0	0.432228
mmu-mir-742_3p	0	0	0	0	0	0	0	0	0	0	0	0	0	0	0	0	0	0	0	0	0	0	0	0	0	0	0	0.622286	0	0	0	0	0	0	0.942036	0	0	0	64.6367	0	64.6367
mmu-mir-742_5p	0	0	0	0	0	0	0	0	0	0	0	0	0	0.242168	0	0	0	0	0	0	0	0	0	0	0	0	0	0.622286	0	0	0	0	0	0	0	0	0	0	15.602	0	15.602
mmu-mir-743a_5p	0	0	0	0	0	0	0	0	0	0	0	0	0	0	0	0	0	0	0	0	0	0	0	0	0	0	0	0	0	0	0	0	0	0	0	0	0	0	55.7213	0	55.7213
mmu-mir-744_3p	0	0.234513	0	0.315373	0	0	0	0	0	0	1.75685	0.233891	0.727375	0.968673	0	0	1.12934	0.244034	0.223502	0.398543	0	0.28289	0	0.411449	0.0865535	0.390688	0.269584	0	0.304546	0	0	0	0	0	0.314012	0.202066	0	0	0	0.269966	1.75685
mmu-mir-758_3p	0	0	0	0	0	0	0	0	0	0	0	0	0	0	0	0.332771	0	0	0	0	0	0	0	0	0	0	0	11.2011	0.609091	0	0	0	0	0	0	0	0	0	0	0	11.2011
mmu-mir-758_5p	0	0	0	0	0	0	0.252108	0	0	0	0	0	0	0	0	0.332771	0	0	0	0	0	0	0	0	0.25966	0	0	43.56	1.21818	0	0.180027	0	0	0	0	0	0	0	0	0	43.56
mmu-mir-760_5p	0	0	0	0	0	0	0	0	0	0	0	0	0	0	0	0	0	0	0	0	0	0	0	0	0	0	0	0	0	0	0	0	0	0	0	0	0	0	0	0	0
mmu-mir-761_3p	0	0	0	0	0	0	0	0	0	0	0	0	0	0	0	0	0	0	0	0	0	0	0	0	0	0	0	0	0	0	0	0	0	0	0	0	0	0	0	0	0
mmu-mir-761_5p	0	0	0	0	0	0	0	0	0	0	0	0	0	0	0	0	0	0	0	0	0	0	0	0	0	0	0	0	0	0	0	0	0	0	0	0	0	0	0	0	0
mmu-mir-764_3p	0	0	0	0	0	0	0	0	0	0	0	0	0	0	0	0	0	0	0	0	0	0	0	0	0	0	0	0	0	0	16.7425	0.349726	0	0	0	0	0	0	0	0	16.7425
mmu-mir-764_5p	0	0	0	0	0	0	0	0	0	0	0	0	0	0	0	0	0	0	0	0	0	0	0	0	0	0	0	0	0	0	0.180027	0	0	0	0	0	0	0	0	0	0.180027
mmu-mir-770_5p	0	0	0	0	0	0	0	0	0	0	0	0	0	0	0	0.332771	0	0	0	0	0	0	0	0	0.346214	0	0	20.5354	6.09091	0	24.3036	0	0	0	0	0	0	0	0	0	24.3036
mmu-mir-7a-1_3p	8.95794	9.61503	9.20728	27.4375	32.1043	18.37	19.4123	29.327	22.4759	9.82493	20.4965	4.44392	14.002	23.2482	14.0049	11.9797	11.6698	8.5412	31.5138	29.2929	43.3065	51.7688	24.6475	17.2808	31.5055	21.4878	58.2302	40.4486	8.83182	0.194372	15.3023	1.3989	0.580715	1.82917	16.6426	6.4661	4.86692	9.9217	4.4577	2.15973	58.2302
mmu-mir-7a-2_3p	0	0	0	0	0	0	0	0	0	0	0	0	0	0	0	0	0	0	0	0	0	1.98023	0.220067	0	0	8.39979	0	0	0	0	9.54143	0	0	0	2.51209	0	0	0	0	0.269966	9.54143
mmu-mir-7b_3p	0	0	0	0	0	0	0	0	0	0	0	0	0	0	0	0	0	0	0	0	0	0	0	0	0	0	0	0.622286	0	0	4.14062	0	0	0	0	0	0	0	0	0	4.14062
mmu-mir-804_3p	0	0	0	0	0	0	0	0	0	0	0	0	0	0.242168	0	0	0	0	0	0	0	0	0	0	0	0	0	0	0	0	0	0	0	0	0	0	0	0	0	0	0.242168
mmu-mir-804_5p	0	0	0	0	0	0	0	0	0	0	0	0	0	0	0	0	0	0	0	0	0	0	0	0	0	0	0	0	0	0	0	0	0	0	0	0	0	0	0	0	0
mmu-mir-873_3p	0	0	0	0	0	0	0	0	0.432228	0	0	0	0	0	0	0	0.376446	0	0	0	0	0	0	0	0	0	0.539168	0	1.52273	0	30.6046	0	0	0	0.314012	0	0	0	0	0	30.6046
mmu-mir-873_5p	0	0	0	0	0	0.390851	0	0	0	0	0	0	0	0	0	0	2.63512	0	0	0	0	0	0	0	0	0	0.539168	0	4.87273	0	59.4089	0	0.193572	0	0	0.404131	0	0.206702	0	0	59.4089
mmu-mir-874_3p	1.34369	0.234513	0	0	0	0	0	0	0.864456	0.755764	7.02739	0	0	0.242168	3.2319	0.998312	0	0.732103	3.79953	1.59417	1.5941	0.565779	0.6602	3.70304	10.0402	2.73482	20.758	2.48914	0	0	9.3614	0	0.967858	6.95085	5.3382	1.21239	0.156997	0.413404	0	1.07987	20.758
mmu-mir-874_5p	0.223949	0	0	0	0	0	0	0	0	0	0	0	0	0.242168	0	0	0	0	0	0.199271	0.265684	0	0	0.205724	0.432767	0	1.34792	0	0	0	0.180027	0	0	0.731668	0	0	0	0	0	0.539933	1.34792
mmu-mir-875_3p	0	0	0	0	0	0	0	0	0	0	0	0	0	0	0	0	19.9516	0	0	0	0.265684	3.39468	0	0	0	0	0	0	0	0	0	0	0	0	0	0	0	0	0	0	19.9516
mmu-mir-875_5p	0	0	0	0	0	0	0	0	0	0	0	0	0	0	0	0	11.2934	0	0	0	0	1.98023	0	0	0	0	0	0	0	0	0	0	0	0.182917	0	0	0	0	0	0	11.2934
mmu-mir-876_3p	0	0	0	0	0	0	0	0	0	0	0	0	0	0	0	0	0	0	0	0	0	0	0	0	0	0	0	0	0	0	0	0	0	0	0	0	0	0	0	0	0
mmu-mir-876_5p	0	0	0	0	0	0	0	0	0	0	0	0	0	0	0	0	0.376446	0	0	0	0	0	0	0	0	0	0	0	0	0	0	0	0	0	0	0	0	0	0	0	0.376446
mmu-mir-877_3p	0	0.703539	1.02303	0.630747	1.25899	0.390851	0.252108	0	0	0.755764	0.878423	0	0.181844	0.242168	0.3591	0.332771	0.752892	0	0	0.199271	0.265684	0	0.220067	0.617173	0.952088	0.195344	0	1.24457	0	0	0.180027	0	0	0	0	0.202066	0	0.206702	0	0.269966	1.25899
mmu-mir-879_3p	0	0	0	0	0	0	0	0	0	0	0	0	0	0	0	0	0	0	0	0	0	0	0	0	0	0	0	0.622286	0	0	1.08016	0.174863	0	0	0	0	0	0	0	0	1.08016
mmu-mir-879_5p	0.223949	0	0	0	0.314748	0	0	0.425028	0	0	1.17123	0	0	0	0.718201	0	0	0	0	0	0	0	0.440134	0	0	0	0	1.86686	1.21818	0	19.983	1.74863	0.193572	0	0.314012	0	0	0	2.22885	0	19.983
mmu-mir-880_5p	0	0	0	0	0	0	0	0	0	0	0	0	0	0	0	0	0	0	0	0	0	0	0	0	0	0	0	0	0	0	0	0	0	0	0	0	0	0	0	0	0
mmu-mir-883a_5p	0	0	0	0	0	0	0	0	0	0	0	0	0	0	0	0	0	0	0	0	0	0	0	0	0	0	0	0	0	0	0	0	0	0	0.314012	0	0	0	33.4328	0.539933	33.4328
mmu-mir-883b_5p	0	0	0	0	0	0	0	0	0	0	0	0	0	0	0	0	0	0	0	0	0	0	0	0	0	0	0	1.24457	0	0	0	0	0	0	0.628024	0	0	0	82.4675	0.809899	82.4675
mmu-mir-93_3p	17.0201	23.4513	5.62667	5.04597	7.55395	2.73596	4.03373	2.55017	9.07679	1.51153	10.8339	0.467781	3.09134	9.9289	11.1321	1.99662	2.63512	5.85682	2.23502	3.58688	9.83031	4.52623	5.06154	4.52594	4.41423	3.90688	2.96543	13.6903	1.82727	0.194372	1.44022	1.22404	0.193572	0.365834	1.57006	3.03098	2.04096	1.86032	2.22885	2.15973	23.4513
mmu-mir-96_3p	0	0	0	0	0.314748	0.390851	0	0	0	0	0.292808	0	0	0	0	0	1.12934	0	0	0	0	1.69734	1.10033	2.46869	0.173107	0	0	11.8234	0	0	0	0	0	0	0	0	0	0	0	0	11.8234
mmu-mir-98_3p	3.80713	3.51769	8.95152	4.41523	20.4586	16.4157	2.52108	0.850057	4.75451	1.51153	2.92808	0	3.09134	1.93735	0.718201	1.99662	1.88223	0	1.11751	0.797085	15.144	8.76958	0.440134	9.87477	3.37559	0.97672	3.50459	1.24457	20.1	0.583116	3.42051	1.22404	0.580715	1.28042	0.628024	0.808262	0	0.826808	0	0	20.4586
mmu-mir-99a_3p	0	0	0	0	0	0	0.504217	0	0	0	1.46404	0	0.181844	0	0.3591	2.66216	0	0	0	0	0	0	0	0	0.346214	0	0	0	0.304546	0.194372	13.8621	8.56828	2.71	4.57293	5.65221	13.1343	0	3.92734	6.68656	5.12936	13.8621

## Sheet: sorted miR-27a-3p5p
All values are given in tags per million (TPM)
miRNA	ProB	PreB	Immature	Mature	LPS+IL-4	LPS+a-d-dextran	B1	MZ	GC	PCs	HSCs	Mast Cells	Basophils	Neutrophils	DCs	Macrophages	NK Cells	CD4-CD8	CD4	CD8	CD8 ConA	Th1	Th2	Th17	Tfhs	iTReg	nTreg	ESCs	MEFs	Heart	Brain	Lung	Liver	Kidney	Pancreas	Skin	Muscle	S.Glands	Testes	Ovaries	Maximum
mmu-mir-27a_3p	119.955	88.8504	125.176	86.9884	216.13	105.063	1061.4	9.26888	63.3241	472.832	649.795	902.485	1002.94	2658.52	367.512	540.209	1783.14	533.495	817.045	900.357	228.28	3412.5	2499.71	3433.87	1781.71	1952.5	1215.44	1708.55	277.189	41.8355	32.0754	234.591	10.0533	263.84	290.62	1684.84	303.766	1082.56	79.0528	143.035	3433.87
mmu-mir-27b_3p	444.171	747.188	559.743	231.854	276.451	307.285	506.457	81.6872	357.666	1597.96	2222.36	6399.81	1936.93	2625.83	1435.53	2920.94	1811.17	1959.07	3817.49	2502	765.112	12321.3	7639.43	12071.4	4196.89	6381.85	4263.85	6286.58	896.53	155.063	358.403	714.739	124.866	1250.17	1695.51	4907.14	749.685	3957.66	382.32	498.406	12321.3
mmu-mir-27b_5p	41.8784	39.6327	10.9976	8.83045	49.1007	58.2368	12.3533	5.52537	47.5451	70.2861	66.1745	62.9166	299.133	20.8265	126.762	136.436	114.816	23.4273	53.417	101.628	161.802	1033.96	786.079	339.445	109.663	70.1285	160.133	553.212	212.573	3.4987	14.4022	27.978	6.38787	28.9009	24.1789	80.6241	13.5018	64.0776	8.91541	21.3273	1033.96
mmu-mir-27a_5p	8.95794	1.8761	1.7903	0.94612	7.8687	5.08107	4.28584	0	0.432228	0.755764	9.95546	6.54894	10.7288	23.9747	13.6458	11.647	22.9632	0.244034	1.56451	5.38033	15.6754	12.1643	11.8836	6.99463	3.54869	3.32085	1.34792	6.84514	26.8	0.583116	0.540081	3.14753	0.193572	1.28042	2.51209	4.84957	0.941984	1.65362	2.22885	1.88976	26.8
Source:	https://www.ebi.ac.uk/biostudies/arrayexpress/studies/E-GEOD-21630?query=immune
	https://www.cell.com/immunity/fulltext/S1074-7613(10)00175-5?_returnURL=https%3A%2F%2Flinkinghub.elsevier.com%2Fretrieve%2Fpii%2FS1074761310001755%3Fshowall%3Dtrue
	Table S2

## Sheet: Finalized data
All values are given in tags per million (TPM)
miRNA	Heart	Brain	Lung	Liver	Kidney	CD4	CD8	iTReg	nTreg	Th1	Th2	Th17	ESCs	Neutrophils	Macrophages
mmu-mir-27a_3p	41.8355	32.0754	234.591	10.0533	263.84	817.045	900.357	1952.5	1215.44	3412.5	2499.71	3433.87	1708.55	2658.52	540.209
mmu-mir-27a_5p	0.583116	0.540081	3.14753	0.193572	1.28042	1.56451	5.38033	3.32085	1.34792	12.1643	11.8836	6.99463	6.84514	23.9747	11.647
